# Supplementary material for: (5R)-3-(2-Chloro­acet­yl)-4-methyl-5-phenyl-1,3,4-oxadiazinan-2-one
Source: Acta Crystallogr Sect E Struct Rep Online. 2011 Jun 4;67(Pt 7):o1571–2. doi: 10.1107/S1600536811020356 (PMC3152093; doi:10.1107/S1600536811020356)
Supplement: Supplementary file 1 [file e-67-o1571-sup1.cif]

##############################################################################
#                                                                            #
# This CIF contains the data in a paper accepted for publication in          #
# Acta Crystallographica Section E. It conforms to the requirements of       #
# Notes for Authors for Acta Crystallographica Section E, and has been       #
# peer reviewed under the auspices of the IUCr Commission on Journals.       #
#                                                                            #
# Full details of the Crystallographic Information File format               #
# are given in the paper "The Crystallographic Information File (CIF):       #
# a New Standard Archive File for Crystallography" by S. R. Hall, F. H.      #
# Allen and I. D. Brown [Acta Cryst. (1991), A47, 655-685].                  #
#                                                                            #
# The current version of the core CIF dictionary is obtainable from          #
# ftp://ftp.iucr.org/pub/cif_core.dic.                                       #
#                                                                            #
# Software is freely available for graphical display of the structure(s)     #
# in this CIF. For information consult the CIF software page                 #
# http://www.iucr.org/resources/cif/software.                                #
#                                                                            #
# This file may be used for bona fide research purposes within the           #
# scientific community so long as proper attribution is given to the journal # 
# article from which it was obtained.                                        #
#                                                                            #
##############################################################################
data_I
_audit_creation_method     SHELXL-97
_chemical_name_systematic
;
(5<i>R</i>)-3-(2-Chloroacetyl)-4-methyl-5-phenyl-1,3,4-oxadiazinan-2-one
;
_chemical_name_common     ?
_chemical_formula_moiety     'C12 H13 Cl N2 O3'
_chemical_formula_sum     'C12 H13 Cl N2 O3'
_chemical_formula_iupac     'C12 H13 Cl N2 O3'
_chemical_formula_weight     268.69
_chemical_melting_point     ?
_symmetry_cell_setting     orthorhombic
_symmetry_space_group_name_H-M     'P 21 21 21'
_symmetry_space_group_name_Hall     'P 2ac 2ab'
loop_
    _symmetry_equiv_pos_as_xyz
    'x, y, z'
    '-x+1/2, -y, z+1/2'
    'x+1/2, -y+1/2, -z'
    '-x, y+1/2, -z+1/2'
_cell_length_a     9.4862(2)
_cell_length_b     9.6237(2)
_cell_length_c     13.2433(3)
_cell_angle_alpha     90.00
_cell_angle_beta     90.00
_cell_angle_gamma     90.00
_cell_volume     1209.01(5)
_cell_formula_units_Z     4
_cell_measurement_reflns_used     2003
_cell_measurement_theta_min     2.81
_cell_measurement_theta_max     16.32
_cell_measurement_temperature     100(2)
_exptl_crystal_description     'block'
_exptl_crystal_colour     'colourless'
_exptl_crystal_size_max     0.35
_exptl_crystal_size_mid     0.30
_exptl_crystal_size_min     0.25
_exptl_crystal_density_diffrn     1.476
_exptl_crystal_density_meas     ?
_exptl_crystal_density_method     'not measured'
_exptl_crystal_F_000     560
_exptl_absorpt_coefficient_mu     0.318
_exptl_absorpt_correction_type     none
_exptl_absorpt_process_details     ?
_exptl_absorpt_correction_T_min     ?
_exptl_absorpt_correction_T_max     ?
_exptl_special_details
;
;
_diffrn_ambient_temperature     100(2)
_diffrn_radiation_type     MoK\a
_diffrn_radiation_wavelength     0.71073
_diffrn_radiation_source     'fine-focus sealed tube'
_diffrn_radiation_monochromator     graphite
_diffrn_measurement_device_type     'Bruker APEXII CCD'
_diffrn_measurement_method     \w
_diffrn_detector_area_resol_mean     ?
_diffrn_reflns_number     29813
_diffrn_reflns_av_R_equivalents     0.0262
_diffrn_reflns_av_sigmaI/netI     0.0108
_diffrn_reflns_theta_min     2.62
_diffrn_reflns_theta_max     25.99
_diffrn_reflns_theta_full     25.99
_diffrn_measured_fraction_theta_max     1.000
_diffrn_measured_fraction_theta_full     1.000
_diffrn_reflns_limit_h_min     -11
_diffrn_reflns_limit_h_max     11
_diffrn_reflns_limit_k_min     -11
_diffrn_reflns_limit_k_max     11
_diffrn_reflns_limit_l_min     -16
_diffrn_reflns_limit_l_max     16
_diffrn_standards_number     ?
_diffrn_standards_interval_count     ?
_diffrn_standards_interval_time     ?
_diffrn_standards_decay_%     ?
_refine_special_details
;
Refinement of <i>F</i>^2^ against ALL reflections. The weighted <i>R</i>-factor
<i>wR</i> and goodness of fit <i>S</i> are based on <i>F</i>^2^, conventional
<i>R</i>-factors <i>R</i> are based on <i>F</i>, with <i>F</i> set to zero for
negative <i>F</i>^2^. The threshold expression of <i>F</i>^2^ >
2\s(<i>F</i>^2^) is used only for calculating <i>R</i>-factors(gt) <i>etc</i>.
and is not relevant to the choice of reflections for refinement.
<i>R</i>-factors based on <i>F</i>^2^ are statistically about twice as large
as those based on <i>F</i>, and <i>R</i>- factors based on ALL data will be
even larger.
;
_reflns_number_total     2378
_reflns_number_gt     2334
_reflns_threshold_expression     I>2\s(I)
_refine_ls_structure_factor_coef     Fsqd
_refine_ls_matrix_type     full
_refine_ls_R_factor_all     0.0208
_refine_ls_R_factor_gt     0.0204
_refine_ls_wR_factor_gt     0.0536
_refine_ls_wR_factor_ref     0.0540
_refine_ls_goodness_of_fit_ref     1.068
_refine_ls_restrained_S_all     1.068
_refine_ls_number_reflns     2378
_refine_ls_number_parameters     164
_refine_ls_number_restraints     0
_refine_ls_hydrogen_treatment     constr
_refine_ls_weighting_scheme     calc
_refine_ls_weighting_details
         'calc w=1/[\s^2^(Fo^2^)+(0.0280P)^2^+0.3200P] where P=(Fo^2^+2Fc^2^)/3'
_atom_sites_solution_hydrogens     geom
_atom_sites_solution_primary     direct
_atom_sites_solution_secondary     difmap
_refine_ls_shift/su_max     0.001
_refine_ls_shift/su_mean     0.000
_refine_diff_density_max     0.192
_refine_diff_density_min     -0.204
_refine_ls_extinction_method     none
_refine_ls_extinction_coef     ?
_refine_ls_abs_structure_details     'Flack (1983), 993 Friedel pairs'
_refine_ls_abs_structure_Flack     0.01(5)
loop_
    _atom_type_symbol
    _atom_type_description
    _atom_type_scat_dispersion_real
    _atom_type_scat_dispersion_imag
    _atom_type_scat_source
    'C' 'C' 0.0033 0.0016
                         'International Tables Vol C Tables 4.2.6.8 and 6.1.1.4'
    'H' 'H' 0.0000 0.0000
                         'International Tables Vol C Tables 4.2.6.8 and 6.1.1.4'
    'N' 'N' 0.0061 0.0033
                         'International Tables Vol C Tables 4.2.6.8 and 6.1.1.4'
    'O' 'O' 0.0106 0.0060
                         'International Tables Vol C Tables 4.2.6.8 and 6.1.1.4'
    'Cl' 'Cl' 0.1484 0.1585
                         'International Tables Vol C Tables 4.2.6.8 and 6.1.1.4'
_computing_data_collection     'APEX2 (Bruker, 2007)'
_computing_cell_refinement     'SAINT (Bruker, 2007)'
_computing_data_reduction     'SAINT (Bruker, 2007)'
_computing_structure_solution     'SIR97 (Altomare <i>et al.</i>, 1999)'
_computing_structure_refinement     'SHELXL97 (Sheldrick, 2008)'
_computing_molecular_graphics
                      'ORTEP-3 (Farrugia, 1997) and DIAMOND (Brandenburg, 2006)'
_computing_publication_material
                     'MarvinSketch (Chemaxon, 2010) and publCIF (Westrip, 2010)'
loop_
    _atom_site_type_symbol
    _atom_site_label
    _atom_site_fract_x
    _atom_site_fract_y
    _atom_site_fract_z
    _atom_site_U_iso_or_equiv
    _atom_site_adp_type
    _atom_site_calc_flag
    _atom_site_refinement_flags
    _atom_site_occupancy
    _atom_site_symmetry_multiplicity
    _atom_site_disorder_assembly
    _atom_site_disorder_group
    Cl Cl 0.24739(4) -0.34782(3) 0.91280(2) 0.02998(10) Uani d . 1 1 . .
    O O1 0.05085(9) 0.22385(9) 0.73203(7) 0.0182(2) Uani d . 1 1 . .
    O O2 -0.07381(9) 0.09934(10) 0.83862(7) 0.0196(2) Uani d . 1 1 . .
    O O3 0.09385(10) -0.08909(10) 0.93619(7) 0.0200(2) Uani d . 1 1 . .
    N N1 0.13328(11) 0.00514(11) 0.77991(8) 0.0146(2) Uani d . 1 1 . .
    N N2 0.22794(11) 0.00168(11) 0.69603(7) 0.0156(2) Uani d . 1 1 . .
    C C1 0.02961(13) 0.10834(13) 0.78683(9) 0.0153(2) Uani d . 1 1 . .
    C C2 0.28807(12) 0.14314(13) 0.68462(9) 0.0165(2) Uani d . 1 1 . .
    H H2 0.3517 0.1421 0.6244 0.020 Uiso calc R 1 1 . .
    C C3 0.16885(13) 0.24374(14) 0.66273(9) 0.0184(3) Uani d . 1 1 . .
    H H3A 0.2041 0.3402 0.6689 0.022 Uiso calc R 1 1 . .
    H H3B 0.1359 0.2301 0.5925 0.022 Uiso calc R 1 1 . .
    C C4 0.37768(13) 0.17604(13) 0.77675(9) 0.0163(2) Uani d . 1 1 . .
    C C5 0.49224(13) 0.08997(14) 0.79745(10) 0.0200(3) Uani d . 1 1 . .
    H H5 0.5116 0.0132 0.7545 0.024 Uiso calc R 1 1 . .
    C C6 0.57847(14) 0.11524(15) 0.88025(11) 0.0228(3) Uani d . 1 1 . .
    H H6 0.6556 0.0553 0.8942 0.027 Uiso calc R 1 1 . .
    C C7 0.55191(14) 0.22803(15) 0.94258(10) 0.0221(3) Uani d . 1 1 . .
    H H7 0.6113 0.2458 0.9988 0.027 Uiso calc R 1 1 . .
    C C8 0.43859(15) 0.31474(13) 0.92274(10) 0.0212(3) Uani d . 1 1 . .
    H H8 0.4203 0.3921 0.9654 0.025 Uiso calc R 1 1 . .
    C C9 0.35165(14) 0.28841(13) 0.84028(10) 0.0185(3) Uani d . 1 1 . .
    H H9 0.2737 0.3477 0.8272 0.022 Uiso calc R 1 1 . .
    C C10 0.15311(13) -0.09421(13) 0.85593(9) 0.0157(2) Uani d . 1 1 . .
    C C11 0.25837(14) -0.20626(13) 0.82638(9) 0.0194(3) Uani d . 1 1 . .
    H H11A 0.3550 -0.1674 0.8271 0.023 Uiso calc R 1 1 . .
    H H11B 0.2378 -0.2394 0.7571 0.023 Uiso calc R 1 1 . .
    C C12 0.15380(14) -0.04923(14) 0.60530(9) 0.0195(3) Uani d . 1 1 . .
    H H12A 0.1286 -0.1472 0.6146 0.029 Uiso calc R 1 1 . .
    H H12B 0.2155 -0.0399 0.5464 0.029 Uiso calc R 1 1 . .
    H H12C 0.0680 0.0056 0.5947 0.029 Uiso calc R 1 1 . .
loop_
    _atom_site_aniso_label
    _atom_site_aniso_U_11
    _atom_site_aniso_U_22
    _atom_site_aniso_U_33
    _atom_site_aniso_U_12
    _atom_site_aniso_U_13
    _atom_site_aniso_U_23
    Cl 0.0483(2) 0.01763(15) 0.02398(16) 0.00875(16) -0.00658(16) 0.00243(12)
    O1 0.0178(4) 0.0164(4) 0.0205(4) 0.0022(4) 0.0018(4) 0.0041(4)
    O2 0.0179(4) 0.0206(5) 0.0202(4) 0.0031(4) 0.0031(4) 0.0011(4)
    O3 0.0249(5) 0.0204(4) 0.0148(4) 0.0010(4) -0.0004(4) -0.0004(4)
    N1 0.0149(5) 0.0139(5) 0.0150(5) -0.0001(4) 0.0019(4) -0.0008(4)
    N2 0.0170(5) 0.0159(5) 0.0138(5) -0.0026(4) 0.0035(4) -0.0031(4)
    C1 0.0170(6) 0.0150(6) 0.0137(5) 0.0002(5) -0.0030(5) -0.0017(5)
    C2 0.0177(6) 0.0157(6) 0.0162(5) -0.0024(5) 0.0035(4) 0.0002(5)
    C3 0.0196(6) 0.0191(6) 0.0164(6) -0.0026(5) 0.0014(5) 0.0025(5)
    C4 0.0157(6) 0.0163(6) 0.0170(5) -0.0050(5) 0.0035(5) 0.0016(5)
    C5 0.0160(6) 0.0195(6) 0.0245(7) -0.0014(5) 0.0050(5) -0.0024(5)
    C6 0.0142(6) 0.0263(7) 0.0280(7) -0.0014(5) 0.0016(5) 0.0039(6)
    C7 0.0200(6) 0.0271(7) 0.0193(6) -0.0099(5) -0.0015(5) 0.0034(5)
    C8 0.0270(7) 0.0181(6) 0.0186(6) -0.0052(5) 0.0019(5) -0.0011(5)
    C9 0.0210(6) 0.0153(6) 0.0192(6) -0.0001(5) 0.0029(5) 0.0012(5)
    C10 0.0169(6) 0.0141(6) 0.0160(6) -0.0031(5) -0.0046(5) -0.0024(5)
    C11 0.0210(6) 0.0156(6) 0.0218(6) 0.0012(5) -0.0027(5) 0.0017(5)
    C12 0.0233(7) 0.0199(6) 0.0154(6) -0.0024(5) -0.0006(5) -0.0034(5)
_geom_special_details
;
All s.u.'s (except the s.u. in the dihedral angle between two l.s. planes) are
estimated using the full covariance matrix. The cell s.u.'s are taken into
account individually in the estimation of s.u.'s in distances, angles and
torsion angles; correlations between s.u.'s in cell parameters are only used
when they are defined by crystal symmetry. An approximate (isotropic)
treatment of cell s.u.'s is used for estimating s.u.'s involving l.s. planes.
;
loop_
    _geom_bond_atom_site_label_1
    _geom_bond_atom_site_label_2
    _geom_bond_site_symmetry_2
    _geom_bond_distance
    _geom_bond_publ_flag
    Cl C11 . 1.7823(13) ?
    O1 C1 . 1.3428(15) ?
    O1 C3 . 1.4601(15) ?
    O2 C1 . 1.2001(15) ?
    O3 C10 . 1.2034(16) ?
    N1 C1 . 1.4006(16) ?
    N1 C10 . 1.4012(16) ?
    N1 N2 . 1.4287(14) ?
    N2 C12 . 1.4760(15) ?
    N2 C2 . 1.4838(16) ?
    C2 C3 . 1.5167(18) ?
    C2 C4 . 1.5203(17) ?
    C2 H2 . 1.0000 ?
    C3 H3A . 0.9900 ?
    C3 H3B . 0.9900 ?
    C4 C9 . 1.3923(18) ?
    C4 C5 . 1.3937(18) ?
    C5 C6 . 1.3895(19) ?
    C5 H5 . 0.9500 ?
    C6 C7 . 1.387(2) ?
    C6 H6 . 0.9500 ?
    C7 C8 . 1.386(2) ?
    C7 H7 . 0.9500 ?
    C8 C9 . 1.3917(19) ?
    C8 H8 . 0.9500 ?
    C9 H9 . 0.9500 ?
    C10 C11 . 1.5209(17) ?
    C11 H11A . 0.9900 ?
    C11 H11B . 0.9900 ?
    C12 H12A . 0.9800 ?
    C12 H12B . 0.9800 ?
    C12 H12C . 0.9800 ?
loop_
    _geom_angle_atom_site_label_1
    _geom_angle_atom_site_label_2
    _geom_angle_atom_site_label_3
    _geom_angle_site_symmetry_1
    _geom_angle_site_symmetry_3
    _geom_angle
    _geom_angle_publ_flag
    C1 O1 C3 . . 124.28(10) ?
    C1 N1 C10 . . 122.08(11) ?
    C1 N1 N2 . . 120.58(10) ?
    C10 N1 N2 . . 117.28(10) ?
    N1 N2 C12 . . 109.95(9) ?
    N1 N2 C2 . . 107.42(9) ?
    C12 N2 C2 . . 113.88(10) ?
    O2 C1 O1 . . 119.42(11) ?
    O2 C1 N1 . . 124.07(12) ?
    O1 C1 N1 . . 116.50(10) ?
    N2 C2 C3 . . 108.57(10) ?
    N2 C2 C4 . . 108.92(10) ?
    C3 C2 C4 . . 115.94(11) ?
    N2 C2 H2 . . 107.7 ?
    C3 C2 H2 . . 107.7 ?
    C4 C2 H2 . . 107.7 ?
    O1 C3 C2 . . 111.58(10) ?
    O1 C3 H3A . . 109.3 ?
    C2 C3 H3A . . 109.3 ?
    O1 C3 H3B . . 109.3 ?
    C2 C3 H3B . . 109.3 ?
    H3A C3 H3B . . 108.0 ?
    C9 C4 C5 . . 118.75(12) ?
    C9 C4 C2 . . 123.20(12) ?
    C5 C4 C2 . . 118.04(12) ?
    C6 C5 C4 . . 120.68(12) ?
    C6 C5 H5 . . 119.7 ?
    C4 C5 H5 . . 119.7 ?
    C7 C6 C5 . . 119.99(12) ?
    C7 C6 H6 . . 120.0 ?
    C5 C6 H6 . . 120.0 ?
    C8 C7 C6 . . 119.96(12) ?
    C8 C7 H7 . . 120.0 ?
    C6 C7 H7 . . 120.0 ?
    C7 C8 C9 . . 119.92(13) ?
    C7 C8 H8 . . 120.0 ?
    C9 C8 H8 . . 120.0 ?
    C8 C9 C4 . . 120.70(12) ?
    C8 C9 H9 . . 119.7 ?
    C4 C9 H9 . . 119.7 ?
    O3 C10 N1 . . 122.96(12) ?
    O3 C10 C11 . . 124.27(12) ?
    N1 C10 C11 . . 112.77(11) ?
    C10 C11 Cl . . 109.77(9) ?
    C10 C11 H11A . . 109.7 ?
    Cl C11 H11A . . 109.7 ?
    C10 C11 H11B . . 109.7 ?
    Cl C11 H11B . . 109.7 ?
    H11A C11 H11B . . 108.2 ?
    N2 C12 H12A . . 109.5 ?
    N2 C12 H12B . . 109.5 ?
    H12A C12 H12B . . 109.5 ?
    N2 C12 H12C . . 109.5 ?
    H12A C12 H12C . . 109.5 ?
    H12B C12 H12C . . 109.5 ?
loop_
    _geom_torsion_atom_site_label_1
    _geom_torsion_atom_site_label_2
    _geom_torsion_atom_site_label_3
    _geom_torsion_atom_site_label_4
    _geom_torsion_site_symmetry_1
    _geom_torsion_site_symmetry_2
    _geom_torsion_site_symmetry_3
    _geom_torsion_site_symmetry_4
    _geom_torsion
    _geom_torsion_publ_flag
    C1 N1 N2 C12 . . . . -74.26(13) ?
    C10 N1 N2 C12 . . . . 108.57(12) ?
    C1 N1 N2 C2 . . . . 50.16(13) ?
    C10 N1 N2 C2 . . . . -127.01(11) ?
    C3 O1 C1 O2 . . . . -176.89(11) ?
    C3 O1 C1 N1 . . . . 3.76(17) ?
    C10 N1 C1 O2 . . . . -22.68(18) ?
    N2 N1 C1 O2 . . . . 160.29(11) ?
    C10 N1 C1 O1 . . . . 156.64(11) ?
    N2 N1 C1 O1 . . . . -20.39(16) ?
    N1 N2 C2 C3 . . . . -61.59(12) ?
    C12 N2 C2 C3 . . . . 60.42(12) ?
    N1 N2 C2 C4 . . . . 65.49(12) ?
    C12 N2 C2 C4 . . . . -172.50(10) ?
    C1 O1 C3 C2 . . . . -18.86(16) ?
    N2 C2 C3 O1 . . . . 47.44(13) ?
    C4 C2 C3 O1 . . . . -75.51(14) ?
    N2 C2 C4 C9 . . . . -120.81(13) ?
    C3 C2 C4 C9 . . . . 1.96(17) ?
    N2 C2 C4 C5 . . . . 59.96(14) ?
    C3 C2 C4 C5 . . . . -177.28(11) ?
    C9 C4 C5 C6 . . . . 0.36(19) ?
    C2 C4 C5 C6 . . . . 179.64(11) ?
    C4 C5 C6 C7 . . . . -0.77(19) ?
    C5 C6 C7 C8 . . . . 0.57(19) ?
    C6 C7 C8 C9 . . . . 0.02(19) ?
    C7 C8 C9 C4 . . . . -0.42(19) ?
    C5 C4 C9 C8 . . . . 0.23(19) ?
    C2 C4 C9 C8 . . . . -179.00(11) ?
    C1 N1 C10 O3 . . . . -8.18(18) ?
    N2 N1 C10 O3 . . . . 168.94(11) ?
    C1 N1 C10 C11 . . . . 172.73(11) ?
    N2 N1 C10 C11 . . . . -10.15(15) ?
    O3 C10 C11 Cl . . . . 14.29(16) ?
    N1 C10 C11 Cl . . . . -166.64(8) ?
loop_
    _geom_hbond_atom_site_label_D
    _geom_hbond_atom_site_label_H
    _geom_hbond_atom_site_label_A
    _geom_hbond_site_symmetry_A
    _geom_hbond_distance_DH
    _geom_hbond_distance_HA
    _geom_hbond_distance_DA
    _geom_hbond_angle_DHA
    C2 H2 O3 2_554 1.00 2.60 3.5142(15) 153
    C8 H8 O2 3_557 0.95 2.60 3.2689(16) 128
    C11 H11b O2 4_546 0.99 2.54 3.3675(16) 141
    C12 H12a O2 4_546 0.98 2.57 3.5448(16) 173
data_global
_journal_date_recd_electronic     2011-05-25
_journal_date_accepted     2011-05-27
_journal_name_full     'Acta Crystallographica, Section E'
_journal_year     2011
_journal_volume     67
_journal_issue      7
_journal_page_first     o1571
_journal_page_last     o1572
_journal_paper_category     QO
_journal_coeditor_code     HG5045
_publ_contact_author_name     'Ignez Caracelli'
_publ_contact_author_address
;
BioMat- Departamento de F\'isica, Universidade Federal de
S\~ao Carlos, C.P. 676,
13565-905, S\~ao Carlos, SP, Brazil
;
_publ_contact_author_email     'ignez@ufscar.br'
_publ_contact_author_fax     '55 16 33727344'
_publ_contact_author_phone     '55 16 3351 9741'
_publ_section_title
;
(5<i>R</i>)-3-(2-Chloroacetyl)-4-methyl-5-phenyl-1,3,4-oxadiazinan-2-one
;
loop_
    _publ_author_name
    _publ_author_footnote
    _publ_author_address
    'Caracelli, Ignez' .
;
BioMat-Departamento de F\'isica
Universidade Federal de S\~ao Carlos
CP 676,
13565-905 S\~ao Carlos, SP
Brazil
;
    'Coelho, Daniel C. S.' .
;
Laborat\'orio de Cristalografia, Estereodin\^amica e Modelagem Molecular,
Universidade Federal de S\~ao Carlos, Departamento de Qu\"imica
CP 676,
13565-905 S\~ao Carlos, SP, Brazil
;
    'Olivato, Paulo R.' .
;
Universidade de S\~ao Paulo,
Conformational Analysis and Electronic Interactions Laboratory
Instituto de Qu\'imica, S\~ao Paulo, SP, Brazil
;
    'Rodrigues, Alessandro' .
;
Departamento de Ci\^encias Exatas e da Terra
Universidade Federal de S\~ao Paulo,
UNIFESP, Diadema, Brazil
;
    'Tiekink, Edward R. T.' .
;
Department of Chemistry, University of Malaya, 50603 Kuala Lumpur, Malaysia
;
