# Supplementary material for: (5R)-3-(2-Chloro­acet­yl)-4-methyl-5-phenyl-1,3,4-oxadiazinan-2-one
Source: Acta Crystallogr Sect E Struct Rep Online. 2011 Jun 4;67(Pt 7):o1571–2. doi: 10.1107/S1600536811020356 (PMC3152093; doi:10.1107/S1600536811020356)
Supplement: Supplementary file 2 [file e-67-o1571-Isup2.hkl]

#
# h,k,l, Fc-squared, Fo-squared, sigma(Fo-squared) and status flag
#
data_I
_shelx_title ' s97 in P 21 21 21'
_shelx_refln_list_code          4
_shelx_F_calc_maximum      109.98
_exptl_crystal_F_000       560.00
_reflns_d_resolution_high  0.8110
 
loop_
 _symmetry_equiv_pos_as_xyz
 'x, y, z'
 '-x+1/2, -y, z+1/2'
 'x+1/2, -y+1/2, -z'
 '-x, y+1/2, -z+1/2'
 
_cell_length_a     9.4862
_cell_length_b     9.6237
_cell_length_c    13.2433
_cell_angle_alpha  90.000
_cell_angle_beta   90.000
_cell_angle_gamma  90.000
 
_shelx_F_squared_multiplier     1.000
 
loop_
 _refln_index_h
 _refln_index_k
 _refln_index_l
 _refln_F_squared_calc
 _refln_F_squared_meas
 _refln_F_squared_sigma
 _refln_observed_status
   2   0   0      849.58      767.54     12.01 o
   4   0   0      132.06      103.12      2.48 o
   6   0   0     1978.53     1859.98     16.23 o
   8   0   0      199.96      185.40      4.81 o
  10   0   0     1041.17     1036.26     16.80 o
   1   1   0     3769.87     3589.28     37.23 o
   2   1   0     1065.79     1080.90     10.68 o
   3   1   0      219.37      184.65      2.37 o
   4   1   0      440.82      435.39      4.10 o
   5   1   0     1590.80     1580.18      9.62 o
   6   1   0      741.21      782.03      5.54 o
   7   1   0       46.07       46.07      1.21 o
   8   1   0      179.92      179.78      2.88 o
   9   1   0      306.07      294.77      4.13 o
  10   1   0       21.47       25.58      1.51 o
  11   1   0      223.16      230.40      4.08 o
   0   2   0     2050.55     2037.27     23.73 o
   1   2   0      431.81      449.63      4.76 o
   2   2   0       31.47       24.26      0.67 o
   3   2   0     1676.74     1715.07     10.33 o
   4   2   0      480.61      444.16      3.24 o
   5   2   0       17.54       10.08      0.53 o
   6   2   0      139.66      148.95      1.97 o
   7   2   0      200.03      212.49      2.51 o
   8   2   0      151.08      144.33      2.53 o
   9   2   0      181.12      167.62      3.20 o
  10   2   0      309.34      310.73      4.54 o
  11   2   0       83.63       94.50      2.73 o
   1   3   0     4615.57     4595.56     25.89 o
   2   3   0     5275.41     5336.66     28.88 o
   3   3   0      454.54      407.92      3.13 o
   4   3   0      149.99      163.17      1.63 o
   5   3   0      699.79      683.25      4.48 o
   6   3   0      189.85      189.12      2.31 o
   7   3   0      405.55      392.75      3.66 o
   8   3   0        0.61        2.01      0.62 o
   9   3   0       89.66       92.77      2.46 o
  10   3   0       63.34       65.25      2.60 o
  11   3   0      411.79      443.60      7.55 o
   0   4   0      840.39      776.31      7.35 o
   1   4   0     1315.05     1315.71      7.87 o
   2   4   0        6.27        8.49      0.35 o
   3   4   0       93.90       81.86      1.15 o
   4   4   0      431.39      431.78      3.34 o
   5   4   0       15.06       13.87      0.59 o
   6   4   0      739.66      727.45      5.31 o
   7   4   0       82.10       82.78      1.79 o
   8   4   0       22.53       18.75      1.19 o
   9   4   0       89.78       76.25      2.23 o
  10   4   0      211.49      207.34      6.10 o
  11   4   0        1.95        1.50      1.19 o
   1   5   0      424.93      457.26      3.32 o
   2   5   0      287.81      306.92      2.33 o
   3   5   0       53.94       55.23      0.97 o
   4   5   0        3.70        1.90      0.32 o
   5   5   0      175.96      179.27      2.16 o
   6   5   0      306.07      311.21      3.17 o
   7   5   0      365.97      362.92      3.83 o
   8   5   0       12.26       17.51      1.17 o
   9   5   0       10.22        7.13      1.06 o
  10   5   0       25.51       23.33      2.57 o
   0   6   0        0.52        0.75      0.39 o
   1   6   0      126.98      160.33      1.68 o
   2   6   0     4146.69     4172.57     23.51 o
   3   6   0       54.90       69.31      1.20 o
   4   6   0      672.35      632.46      4.75 o
   5   6   0        0.92        1.40      0.42 o
   6   6   0      543.90      496.62      4.71 o
   7   6   0       19.30       23.52      1.21 o
   8   6   0      691.66      626.83      6.77 o
   9   6   0        2.84        2.67      0.94 o
  10   6   0       24.01       26.06      2.24 o
   1   7   0      287.28      270.32      2.55 o
   2   7   0       99.80      102.93      1.77 o
   3   7   0      306.75      293.94      3.17 o
   4   7   0       35.49       38.07      1.22 o
   5   7   0      603.76      606.47      5.57 o
   6   7   0       25.68       25.65      1.18 o
   7   7   0      112.84      133.86      2.73 o
   8   7   0      181.24      191.22      3.64 o
   9   7   0       57.64       73.52      2.89 o
   0   8   0      524.41      513.62      6.73 o
   1   8   0       41.86       46.49      1.25 o
   2   8   0       43.79       38.42      1.28 o
   3   8   0       18.68       22.64      1.08 o
   4   8   0      117.62      114.54      2.24 o
   5   8   0       17.97       19.22      1.51 o
   6   8   0       16.66       19.21      1.20 o
   7   8   0       20.79       13.67      1.25 o
   8   8   0       16.95       12.57      1.40 o
   1   9   0      494.71      493.04      5.14 o
   2   9   0      564.60      542.03      5.27 o
   3   9   0      534.65      515.99      4.97 o
   4   9   0      202.10      205.43      3.82 o
   5   9   0      495.59      496.73      5.57 o
   6   9   0       92.37      103.10      2.47 o
   7   9   0       27.48       28.71      1.74 o
   0  10   0      152.92      155.72      4.21 o
   1  10   0      160.90      160.99      2.95 o
   2  10   0      891.05      858.81      7.90 o
   3  10   0       55.86       56.12      2.01 o
   4  10   0      243.85      250.73      3.87 o
   5  10   0        8.76        9.59      1.05 o
   6  10   0        3.91        4.78      0.94 o
   1  11   0      202.03      211.46      3.69 o
   2  11   0        0.38        0.90      0.76 o
   3  11   0       18.69       19.43      1.34 o
   4  11   0       34.97       30.93      1.68 o
   1   0   1     1889.76     1876.22     12.91 o
   2   0   1        5.24        7.19      0.43 o
   3   0   1      360.04      355.51      2.89 o
   4   0   1      324.36      309.94      2.77 o
   5   0   1       57.75       62.63      1.20 o
   6   0   1        5.32        5.67      0.44 o
   7   0   1       36.13       41.23      1.05 o
   8   0   1      108.72      111.67      1.94 o
   9   0   1      317.32      318.87      4.08 o
  10   0   1        4.62        7.61      1.13 o
  11   0   1       65.49       76.12      2.88 o
 -11   1   1      187.68      200.30      5.30 o
 -10   1   1       32.14       30.91      1.64 o
  -9   1   1       17.54       19.41      1.27 o
  -8   1   1      547.70      568.85      5.77 o
  -7   1   1      947.35      930.43      7.36 o
  -6   1   1      157.96      146.11      1.77 o
  -5   1   1      781.77      777.76      6.15 o
  -4   1   1      920.50      881.42      6.48 o
  -3   1   1     1542.03     1518.34     11.19 o
  -2   1   1    10858.17    10207.59    131.85 o
  -1   1   1      360.93      396.74      3.82 o
   0   1   1      117.14      116.62      1.49 o
   1   1   1      380.73      410.85      3.92 o
   2   1   1    10771.13    10370.89     92.41 o
   3   1   1     1543.53     1528.39      9.68 o
   4   1   1      910.50      880.20      6.17 o
   5   1   1      770.69      780.27      5.85 o
   6   1   1      165.25      153.77      2.15 o
   7   1   1      952.77      949.08      7.48 o
   8   1   1      556.44      558.38      5.42 o
   9   1   1       16.46       19.82      1.25 o
  10   1   1       29.05       27.21      1.55 o
  11   1   1      188.54      198.61      3.78 o
 -11   2   1      228.03      237.58      4.39 o
 -10   2   1       36.48       34.44      1.81 o
  -9   2   1      633.53      637.89      6.88 o
  -8   2   1        7.24        7.37      1.15 o
  -7   2   1       96.33       97.97      1.80 o
  -6   2   1      484.67      501.59      4.04 o
  -5   2   1      206.91      224.28      2.17 o
  -4   2   1     1425.96     1427.36      8.38 o
  -3   2   1     8687.90     8726.76     50.80 o
  -2   2   1     1169.99     1175.64      7.71 o
  -1   2   1      671.75      674.30      5.18 o
   0   2   1     7404.78     7433.99     61.66 o
   1   2   1      720.95      722.13      7.27 o
   2   2   1     1149.23     1156.36      7.80 o
   3   2   1     8773.80     8874.25     47.19 o
   4   2   1     1421.59     1425.49      8.75 o
   5   2   1      188.52      203.98      2.15 o
   6   2   1      493.53      510.65      4.12 o
   7   2   1       91.84       94.50      1.72 o
   8   2   1        8.09        9.12      0.92 o
   9   2   1      642.48      630.96      6.56 o
  10   2   1       37.36       37.76      1.86 o
  11   2   1      235.56      231.96      4.32 o
 -11   3   1      387.62      386.96      6.76 o
 -10   3   1      308.68      302.98      5.35 o
  -9   3   1       68.92       68.74      2.20 o
  -8   3   1      238.51      232.86      3.46 o
  -7   3   1       13.70       11.66      0.86 o
  -6   3   1      187.34      191.14      2.08 o
  -5   3   1      151.19      166.00      1.80 o
  -4   3   1     1011.70     1104.52      6.73 o
  -3   3   1     2459.29     2618.25     13.83 o
  -2   3   1      682.65      722.45      4.32 o
  -1   3   1     2368.52     2375.34     12.75 o
   0   3   1      124.20      128.06      1.28 o
   1   3   1     2362.07     2375.71     15.10 o
   2   3   1      669.37      721.79      4.90 o
   3   3   1     2461.26     2629.00     14.92 o
   4   3   1      998.15     1089.57      6.82 o
   5   3   1      150.85      172.92      2.09 o
   6   3   1      191.07      193.24      2.10 o
   7   3   1       13.63       10.77      0.74 o
   8   3   1      234.63      232.96      3.17 o
   9   3   1       70.04       67.95      2.48 o
  10   3   1      306.46      300.77      5.27 o
  11   3   1      385.65      388.17      6.46 o
 -10   4   1       18.21       23.07      2.09 o
  -9   4   1       66.36       56.18      2.11 o
  -8   4   1       26.73       28.35      1.30 o
  -7   4   1      449.95      444.93      4.29 o
  -6   4   1       12.09       16.16      0.74 o
  -5   4   1      194.93      180.63      2.08 o
  -4   4   1      409.77      421.86      3.11 o
  -3   4   1      526.31      533.31      3.46 o
  -2   4   1      852.79      873.52      5.37 o
  -1   4   1      430.13      456.21      2.92 o
   0   4   1       78.13       90.59      1.13 o
   1   4   1      409.76      434.08      3.94 o
   2   4   1      838.73      862.32      6.96 o
   3   4   1      503.15      510.28      3.61 o
   4   4   1      397.40      400.50      3.54 o
   5   4   1      184.92      171.24      2.34 o
   6   4   1       12.52       16.03      0.71 o
   7   4   1      445.63      435.06      4.38 o
   8   4   1       25.14       27.83      1.96 o
   9   4   1       62.71       57.95      2.12 o
  10   4   1       18.79       20.84      1.81 o
 -10   5   1      113.39      109.96      3.91 o
  -9   5   1       20.59       20.02      2.09 o
  -8   5   1      176.11      175.31      3.10 o
  -7   5   1       37.99       37.80      1.41 o
  -6   5   1      229.61      226.37      2.67 o
  -5   5   1      210.20      196.85      2.29 o
  -4   5   1      768.55      757.38      4.99 o
  -3   5   1       64.36       59.96      0.98 o
  -2   5   1     1612.89     1630.94      9.25 o
  -1   5   1      325.86      315.77      2.48 o
   0   5   1     1202.68     1213.05      7.45 o
   1   5   1      344.85      331.16      3.21 o
   2   5   1     1645.22     1660.15     10.99 o
   3   5   1       69.68       67.27      1.11 o
   4   5   1      760.35      746.49      5.16 o
   5   5   1      205.44      187.46      2.30 o
   6   5   1      243.70      239.44      2.77 o
   7   5   1       42.17       42.45      1.34 o
   8   5   1      175.60      175.40      3.29 o
   9   5   1       21.22       21.51      1.48 o
  10   5   1      113.26      100.48      3.41 o
 -10   6   1        6.07        3.96      1.25 o
  -9   6   1      287.87      319.80      5.36 o
  -8   6   1       55.90       55.87      1.98 o
  -7   6   1       60.35       60.51      1.70 o
  -6   6   1       72.88       65.46      1.55 o
  -5   6   1      380.37      382.26      3.59 o
  -4   6   1      380.74      373.48      3.08 o
  -3   6   1      285.00      257.80      2.57 o
  -2   6   1      461.75      437.51      3.21 o
  -1   6   1      603.84      599.88      4.16 o
   0   6   1      968.32      949.48      6.04 o
   1   6   1      623.49      619.34      5.25 o
   2   6   1      454.08      433.03      3.92 o
   3   6   1      291.95      271.16      2.59 o
   4   6   1      386.74      377.52      3.37 o
   5   6   1      374.77      371.91      3.71 o
   6   6   1       72.10       65.73      1.42 o
   7   6   1       64.07       64.23      1.65 o
   8   6   1       54.75       59.72      2.09 o
   9   6   1      283.34      311.46      4.94 o
  10   6   1        5.90        6.74      1.27 o
  -9   7   1      122.23      117.50      3.60 o
  -8   7   1       72.44       67.62      2.46 o
  -7   7   1      138.49      143.30      2.85 o
  -6   7   1      223.25      205.66      2.97 o
  -5   7   1       87.49       84.98      1.83 o
  -4   7   1      447.89      445.17      4.46 o
  -3   7   1      465.38      449.42      4.18 o
  -2   7   1      125.11      133.01      1.83 o
  -1   7   1       20.09       23.38      0.74 o
   0   7   1        1.03        3.15      0.38 o
   1   7   1       18.41       21.16      0.80 o
   2   7   1      132.62      138.96      2.09 o
   3   7   1      466.47      454.84      4.67 o
   4   7   1      447.07      439.63      4.70 o
   5   7   1       90.74       91.05      1.79 o
   6   7   1      224.52      210.19      2.95 o
   7   7   1      135.26      138.94      3.16 o
   8   7   1       69.38       66.90      2.23 o
   9   7   1      123.51      123.38      3.34 o
  -8   8   1      320.04      317.85      5.75 o
  -7   8   1      188.21      202.55      3.76 o
  -6   8   1       80.24       79.83      2.09 o
  -5   8   1      225.96      217.77      3.27 o
  -4   8   1       13.10       13.55      0.94 o
  -3   8   1       70.42       72.69      1.72 o
  -2   8   1     1899.39     1883.85     12.40 o
  -1   8   1     1870.08     1837.73     12.10 o
   0   8   1       44.72       35.75      1.13 o
   1   8   1     1896.93     1891.15     11.77 o
   2   8   1     1893.19     1867.03     11.89 o
   3   8   1       82.39       85.37      2.16 o
   4   8   1       15.59       15.97      0.99 o
   5   8   1      226.75      222.41      4.06 o
   6   8   1       78.42       76.42      2.01 o
   7   8   1      182.19      190.14      5.24 o
   8   8   1      324.16      319.19      5.27 o
  -7   9   1      154.53      157.17      3.68 o
  -6   9   1       30.26       32.46      1.56 o
  -5   9   1       37.03       38.95      1.61 o
  -4   9   1      241.43      240.96      3.33 o
  -3   9   1       72.30       69.53      1.80 o
  -2   9   1      635.30      653.18      7.21 o
  -1   9   1       26.58       26.62      1.30 o
   0   9   1      188.83      175.98      2.64 o
   1   9   1       26.99       25.53      1.11 o
   2   9   1      611.88      621.89      5.60 o
   3   9   1       77.97       75.30      1.79 o
   4   9   1      242.77      244.88      3.52 o
   5   9   1       36.08       38.57      1.58 o
   6   9   1       29.21       31.34      1.54 o
   7   9   1      149.87      153.73      3.19 o
  -6  10   1      106.20      110.78      3.01 o
  -5  10   1       19.53       17.15      1.25 o
  -4  10   1        7.11        3.71      0.84 o
  -3  10   1       16.62       16.55      1.24 o
  -2  10   1       98.38       99.31      2.40 o
  -1  10   1       61.89       63.56      1.98 o
   0  10   1       91.16       85.48      2.13 o
   1  10   1       60.95       61.50      2.29 o
   2  10   1       99.52       98.80      2.40 o
   3  10   1       16.22       14.30      1.09 o
   4  10   1        7.15        2.97      0.72 o
   5  10   1       19.66       15.55      1.34 o
   6  10   1      105.07      111.37      2.71 o
  -4  11   1      160.53      166.61      3.54 o
  -3  11   1       22.30       22.80      1.70 o
  -2  11   1       84.11       89.60      2.48 o
  -1  11   1      224.94      237.16      4.83 o
   0  11   1      402.06      398.23      5.27 o
   1  11   1      214.93      214.66      5.01 o
   2  11   1       82.42       90.18      2.37 o
   3  11   1       20.31       23.28      1.41 o
   4  11   1      170.08      183.31      3.30 o
   0   0   2    12094.87    10693.13    244.19 o
   1   0   2     1129.63     1132.16     10.96 o
   2   0   2       53.33       43.70      0.79 o
   3   0   2     1675.80     1627.97      9.28 o
   4   0   2       41.02       46.14      0.86 o
   5   0   2       82.17       55.07      1.31 o
   6   0   2      590.72      592.75      4.69 o
   7   0   2      890.79      892.86      6.88 o
   8   0   2       94.44       97.21      2.47 o
   9   0   2      963.97      992.18      8.04 o
  10   0   2        8.90        6.85      1.15 o
  11   0   2        0.28        1.23      1.00 o
 -11   1   2       25.16       26.40      1.78 o
 -10   1   2       96.13       96.14      2.88 o
  -9   1   2      562.22      550.65      6.26 o
  -8   1   2      101.57      102.87      2.08 o
  -7   1   2       34.45       35.65      1.19 o
  -6   1   2      292.03      317.58      3.03 o
  -5   1   2      221.19      217.20      2.14 o
  -4   1   2     1882.10     1936.13     11.78 o
  -3   1   2      654.67      638.46      4.16 o
  -2   1   2     6228.94     6163.28     35.77 o
  -1   1   2     7136.13     6820.64     48.39 o
   0   1   2      134.31      144.55      1.76 o
   1   1   2     7097.66     6742.92    102.40 o
   2   1   2     6223.24     6150.30     59.81 o
   3   1   2      646.85      632.45      5.31 o
   4   1   2     1861.09     1923.35     11.49 o
   5   1   2      226.19      223.61      2.44 o
   6   1   2      305.37      328.43      3.39 o
   7   1   2       36.57       38.26      1.38 o
   8   1   2       98.12       94.47      2.09 o
   9   1   2      567.86      557.92      5.75 o
  10   1   2       93.66       92.28      2.51 o
  11   1   2       24.91       26.65      1.80 o
 -11   2   2       66.69       62.68      2.67 o
 -10   2   2       23.53       27.15      1.78 o
  -9   2   2      179.47      181.58      3.53 o
  -8   2   2       81.10       72.13      1.88 o
  -7   2   2      366.55      360.09      3.49 o
  -6   2   2      221.16      230.72      2.78 o
  -5   2   2      536.59      531.14      4.00 o
  -4   2   2      401.84      394.75      3.03 o
  -3   2   2     1024.35     1046.26      6.74 o
  -2   2   2       30.27       21.67      0.78 o
  -1   2   2     1900.02     1947.55     13.68 o
   0   2   2       44.57       46.95      1.41 o
   1   2   2     1911.61     1974.69     13.86 o
   2   2   2       32.54       23.71      0.55 o
   3   2   2     1019.78     1046.52      6.79 o
   4   2   2      404.75      394.53      3.18 o
   5   2   2      530.82      523.98      4.11 o
   6   2   2      224.48      237.21      2.60 o
   7   2   2      371.17      362.11      3.68 o
   8   2   2       80.36       70.91      1.78 o
   9   2   2      177.09      184.46      3.18 o
  10   2   2       24.12       27.59      1.66 o
  11   2   2       67.43       66.86      2.71 o
 -11   3   2       51.51       46.46      2.51 o
 -10   3   2       81.34       84.11      3.36 o
  -9   3   2      315.20      311.50      5.90 o
  -8   3   2      100.79      106.60      2.12 o
  -7   3   2        1.41        2.25      0.50 o
  -6   3   2      195.74      201.41      2.28 o
  -5   3   2      922.75      943.52      6.20 o
  -4   3   2      354.12      339.40      2.90 o
  -3   3   2       64.21       69.72      0.91 o
  -2   3   2     1178.89     1170.16      6.74 o
  -1   3   2     1069.47     1064.13      6.33 o
   0   3   2      573.42      586.51      4.24 o
   1   3   2     1049.57     1053.06      7.37 o
   2   3   2     1167.21     1152.90      7.45 o
   3   3   2       56.95       62.88      0.99 o
   4   3   2      356.65      348.55      2.98 o
   5   3   2      914.88      933.76      6.24 o
   6   3   2      211.76      213.87      2.37 o
   7   3   2        1.58        2.70      0.49 o
   8   3   2       99.84      101.54      2.69 o
   9   3   2      321.85      319.94      4.58 o
  10   3   2       77.73       82.92      2.70 o
  11   3   2       49.46       42.06      2.77 o
 -10   4   2      113.75      120.53      5.01 o
  -9   4   2      328.66      316.57      5.62 o
  -8   4   2      121.77      119.68      2.39 o
  -7   4   2       19.14       21.80      1.01 o
  -6   4   2      296.82      289.49      2.86 o
  -5   4   2      416.31      408.92      3.21 o
  -4   4   2      164.59      182.73      1.89 o
  -3   4   2     1002.00     1031.90      5.64 o
  -2   4   2     1703.73     1722.25     10.15 o
  -1   4   2     1339.57     1275.17      7.73 o
   0   4   2     1107.25     1080.94      6.75 o
   1   4   2     1350.37     1290.92      8.25 o
   2   4   2     1685.56     1711.94     11.20 o
   3   4   2     1024.57     1049.05      6.56 o
   4   4   2      173.17      191.54      2.02 o
   5   4   2      397.53      385.34      3.28 o
   6   4   2      292.88      285.83      3.01 o
   7   4   2       23.34       24.61      1.24 o
   8   4   2      119.57      123.67      2.37 o
   9   4   2      332.09      326.02      5.20 o
  10   4   2      114.06      108.38      3.19 o
 -10   5   2        5.40        2.13      1.09 o
  -9   5   2        2.71        1.47      0.92 o
  -8   5   2       93.78       89.86      2.18 o
  -7   5   2      256.84      241.69      3.23 o
  -6   5   2       43.62       43.39      1.18 o
  -5   5   2      274.11      263.78      2.49 o
  -4   5   2      118.65      117.29      1.51 o
  -3   5   2      352.68      351.75      2.71 o
  -2   5   2      748.74      784.87      4.98 o
  -1   5   2     1462.54     1561.95      9.07 o
   0   5   2     3995.99     4206.42     22.55 o
   1   5   2     1460.35     1573.38     10.07 o
   2   5   2      749.83      785.83      6.35 o
   3   5   2      354.38      350.91      3.16 o
   4   5   2      117.78      118.13      1.61 o
   5   5   2      271.41      262.46      2.67 o
   6   5   2       43.95       40.39      1.30 o
   7   5   2      255.21      242.38      2.99 o
   8   5   2       92.85       88.65      2.14 o
   9   5   2        2.81        3.55      0.91 o
  10   5   2        5.64        2.00      0.96 o
  -9   6   2       17.46       16.28      1.52 o
  -8   6   2      192.01      179.48      3.30 o
  -7   6   2       62.40       66.91      1.80 o
  -6   6   2       86.51       84.71      1.81 o
  -5   6   2      396.60      398.09      3.51 o
  -4   6   2      665.35      669.18      4.74 o
  -3   6   2       83.18       93.17      1.39 o
  -2   6   2      296.30      303.48      2.56 o
  -1   6   2      612.00      576.97      4.07 o
   0   6   2        0.21        0.72      0.28 o
   1   6   2      601.32      574.58      4.72 o
   2   6   2      286.65      294.95      3.04 o
   3   6   2       72.00       82.63      1.47 o
   4   6   2      660.91      660.11      5.07 o
   5   6   2      388.63      390.82      3.97 o
   6   6   2       92.20       87.02      1.79 o
   7   6   2       59.17       60.98      1.90 o
   8   6   2      197.86      180.94      3.11 o
   9   6   2       19.06       17.26      1.46 o
  -9   7   2        8.54        6.04      1.31 o
  -8   7   2      151.86      148.22      3.26 o
  -7   7   2      397.22      367.55      5.78 o
  -6   7   2      769.30      746.16      7.37 o
  -5   7   2       70.12       69.42      1.57 o
  -4   7   2     1169.79     1140.59      8.75 o
  -3   7   2      493.65      495.31      4.48 o
  -2   7   2      868.34      831.30      6.02 o
  -1   7   2      689.65      680.11      4.87 o
   0   7   2     1443.68     1368.35      8.16 o
   1   7   2      695.56      678.04      5.39 o
   2   7   2      861.41      820.68      6.73 o
   3   7   2      505.08      511.47      4.53 o
   4   7   2     1172.33     1143.37      9.30 o
   5   7   2       74.11       72.31      1.79 o
   6   7   2      774.20      748.93      7.15 o
   7   7   2      390.66      364.34      5.22 o
   8   7   2      152.99      151.07      3.38 o
   9   7   2        7.64        6.63      1.20 o
  -8   8   2       24.31       26.93      1.86 o
  -7   8   2      212.97      215.96      6.45 o
  -6   8   2        0.39        2.73      0.81 o
  -5   8   2      135.12      112.04      2.33 o
  -4   8   2        3.71        3.17      0.61 o
  -3   8   2       60.94       64.47      1.62 o
  -2   8   2      246.25      248.36      3.15 o
  -1   8   2      594.52      612.34      5.70 o
   0   8   2      293.62      291.37      3.13 o
   1   8   2      602.69      612.99      4.93 o
   2   8   2      243.91      249.93      3.22 o
   3   8   2       60.34       65.22      1.71 o
   4   8   2        3.53        4.01      0.78 o
   5   8   2      133.86      114.55      2.58 o
   6   8   2        0.44        1.67      0.76 o
   7   8   2      215.66      214.43      4.04 o
   8   8   2       24.58       28.96      2.39 o
  -7   9   2      217.80      220.06      6.40 o
  -6   9   2      241.53      239.60      5.44 o
  -5   9   2       50.64       47.11      1.78 o
  -4   9   2      107.57      108.10      2.24 o
  -3   9   2       57.74       57.78      1.75 o
  -2   9   2       19.75       18.44      1.29 o
  -1   9   2       83.52       82.00      1.95 o
   0   9   2     1037.37     1030.92      8.62 o
   1   9   2       79.08       79.30      2.41 o
   2   9   2       16.72       15.29      0.85 o
   3   9   2       54.92       53.87      1.80 o
   4   9   2      103.44      103.17      2.42 o
   5   9   2       53.42       51.42      1.88 o
   6   9   2      248.21      251.26      4.48 o
   7   9   2      218.06      218.37      4.26 o
  -6  10   2        4.70        5.86      1.13 o
  -5  10   2      651.69      667.86      7.32 o
  -4  10   2      133.82      132.10      2.86 o
  -3  10   2      280.03      285.35      4.37 o
  -2  10   2      157.90      157.91      3.00 o
  -1  10   2      280.95      291.28      4.00 o
   0  10   2      610.37      614.35      6.25 o
   1  10   2      305.78      303.73      4.18 o
   2  10   2      164.99      162.39      3.05 o
   3  10   2      275.82      273.94      3.65 o
   4  10   2      132.05      130.08      2.99 o
   5  10   2      652.38      680.56      7.28 o
   6  10   2        3.73        4.09      1.03 o
  -4  11   2       46.43       48.25      2.04 o
  -3  11   2       10.08        8.87      1.11 o
  -2  11   2       59.46       56.87      2.09 o
  -1  11   2        1.10        1.68      0.80 o
   0  11   2      685.89      682.65      7.39 o
   1  11   2        1.26        2.69      0.79 o
   2  11   2       58.44       58.28      2.16 o
   3  11   2       10.72        9.14      1.09 o
   4  11   2       48.10       50.08      2.05 o
   1   0   3      883.41      858.48      8.02 o
   2   0   3     2286.29     2474.41     13.91 o
   3   0   3     1759.11     1731.58      9.88 o
   4   0   3       78.25       81.98      1.19 o
   5   0   3        0.08        0.56      0.27 o
   6   0   3       41.75       32.89      0.95 o
   7   0   3      383.32      394.75      3.63 o
   8   0   3        9.96       10.56      0.90 o
   9   0   3      394.69      421.41      5.07 o
  10   0   3       12.42       14.54      1.53 o
  11   0   3      192.22      174.93      4.09 o
 -11   1   3       28.92       30.67      2.69 o
 -10   1   3      210.16      220.19      5.08 o
  -9   1   3      282.22      307.01      4.23 o
  -8   1   3       36.43       36.84      1.39 o
  -7   1   3       90.28       83.24      1.60 o
  -6   1   3       74.56       67.10      1.29 o
  -5   1   3     1560.11     1539.48      9.38 o
  -4   1   3      618.33      673.06      4.52 o
  -3   1   3      296.80      322.22      2.42 o
  -2   1   3     3600.94     3632.97     19.31 o
  -1   1   3     6212.97     6222.25     41.81 o
   0   1   3      351.20      278.21      3.15 o
   1   1   3     6198.39     6142.83     47.33 o
   2   1   3     3608.76     3600.63     23.74 o
   3   1   3      274.50      299.86      2.86 o
   4   1   3      619.38      677.55      4.91 o
   5   1   3     1566.57     1566.22      9.90 o
   6   1   3       73.85       66.54      1.31 o
   7   1   3       92.74       87.10      1.87 o
   8   1   3       36.33       37.51      1.45 o
   9   1   3      290.16      299.83      3.92 o
  10   1   3      210.28      226.15      4.04 o
  11   1   3       26.52       24.42      1.73 o
 -11   2   3      154.77      148.53      3.74 o
 -10   2   3       78.01       76.53      2.84 o
  -9   2   3      426.98      433.51      5.24 o
  -8   2   3      422.44      431.97      4.83 o
  -7   2   3      173.10      171.09      2.40 o
  -6   2   3      854.55      858.36      5.77 o
  -5   2   3       10.27       18.30      0.66 o
  -4   2   3     1626.06     1628.57      9.97 o
  -3   2   3      990.90     1064.45      5.86 o
  -2   2   3     5828.56     5737.89     29.32 o
  -1   2   3     3577.23     3614.63     19.87 o
   0   2   3      734.43      745.15      5.32 o
   1   2   3     3568.27     3621.40     22.57 o
   2   2   3     5913.27     5853.16     35.62 o
   3   2   3      996.93     1079.41      7.60 o
   4   2   3     1641.55     1638.34     10.00 o
   5   2   3       10.33       18.58      0.80 o
   6   2   3      839.17      840.45      6.53 o
   7   2   3      171.56      173.55      2.52 o
   8   2   3      401.72      411.81      4.73 o
   9   2   3      428.63      443.00      5.00 o
  10   2   3       77.24       76.76      3.86 o
  11   2   3      154.69      162.44      3.84 o
 -11   3   3       20.61       23.44      2.12 o
 -10   3   3       19.88       12.43      1.45 o
  -9   3   3        3.77        3.37      0.92 o
  -8   3   3      140.00      134.24      2.97 o
  -7   3   3      255.38      249.96      3.02 o
  -6   3   3      323.44      328.02      3.07 o
  -5   3   3      386.77      414.85      3.44 o
  -4   3   3      152.71      174.75      1.83 o
  -3   3   3       99.62      100.48      1.28 o
  -2   3   3     2555.93     2718.42     14.31 o
  -1   3   3     2059.57     2040.19      9.97 o
   0   3   3     4290.57     4421.33     26.11 o
   1   3   3     2060.36     2041.91     12.18 o
   2   3   3     2550.57     2708.08     16.67 o
   3   3   3      104.99      106.40      1.42 o
   4   3   3      153.90      176.56      1.96 o
   5   3   3      395.38      426.84      3.65 o
   6   3   3      325.65      328.99      3.46 o
   7   3   3      258.55      250.99      2.93 o
   8   3   3      138.43      134.57      2.52 o
   9   3   3        3.93        3.45      0.81 o
  10   3   3       19.68       13.66      1.37 o
  11   3   3       21.14       22.85      1.92 o
 -10   4   3       15.96       16.65      1.75 o
  -9   4   3      103.01      103.57      3.65 o
  -8   4   3      282.69      268.72      3.74 o
  -7   4   3       27.18       27.86      1.20 o
  -6   4   3      278.45      279.76      3.10 o
  -5   4   3        1.20        1.63      0.36 o
  -4   4   3      702.46      719.53      4.85 o
  -3   4   3      314.06      324.09      2.44 o
  -2   4   3     1213.32     1229.07      7.31 o
  -1   4   3     1001.39     1082.07      6.06 o
   0   4   3     1173.14     1106.63      7.29 o
   1   4   3      997.03     1085.93      7.22 o
   2   4   3     1241.89     1259.23      8.23 o
   3   4   3      311.36      325.36      2.95 o
   4   4   3      725.90      728.00      4.84 o
   5   4   3        1.19        2.20      0.38 o
   6   4   3      294.60      295.38      3.39 o
   7   4   3       27.26       25.89      1.24 o
   8   4   3      278.51      264.49      3.55 o
   9   4   3      101.34       97.36      2.57 o
  10   4   3       17.22       20.99      1.60 o
 -10   5   3       26.03       28.33      2.17 o
  -9   5   3       66.78       77.50      2.70 o
  -8   5   3       52.46       47.24      1.82 o
  -7   5   3      894.05      899.73      7.44 o
  -6   5   3       59.96       58.72      1.40 o
  -5   5   3      346.01      350.94      3.06 o
  -4   5   3       15.67       13.82      0.70 o
  -3   5   3     2105.46     2012.75     11.66 o
  -2   5   3      355.36      358.43      2.86 o
  -1   5   3      765.72      756.21      4.71 o
   0   5   3        8.22        8.57      0.58 o
   1   5   3      752.91      761.39      5.88 o
   2   5   3      357.99      358.80      3.35 o
   3   5   3     2099.29     2010.38     12.30 o
   4   5   3       16.16       14.43      0.69 o
   5   5   3      334.99      332.44      3.04 o
   6   5   3       58.99       58.82      1.46 o
   7   5   3      876.36      858.41      8.05 o
   8   5   3       53.66       50.20      1.95 o
   9   5   3       68.17       71.94      2.41 o
  10   5   3       25.37       31.80      2.28 o
  -9   6   3      175.81      175.49      4.54 o
  -8   6   3        7.10        8.25      0.97 o
  -7   6   3       19.32       21.12      1.08 o
  -6   6   3      137.66      137.70      2.31 o
  -5   6   3       24.05       24.84      1.01 o
  -4   6   3       96.99       95.76      1.54 o
  -3   6   3      275.19      274.31      2.45 o
  -2   6   3      316.30      299.74      2.72 o
  -1   6   3       57.40       50.30      0.91 o
   0   6   3      900.95      888.68      5.92 o
   1   6   3       56.80       52.26      1.16 o
   2   6   3      302.55      283.11      4.04 o
   3   6   3      274.07      266.07      2.74 o
   4   6   3      105.61      104.18      1.64 o
   5   6   3       24.31       27.35      0.99 o
   6   6   3      135.72      139.63      2.33 o
   7   6   3       19.57       19.04      1.27 o
   8   6   3        7.85        9.43      1.41 o
   9   6   3      175.81      179.25      4.06 o
  -9   7   3      113.13      119.39      3.67 o
  -8   7   3        5.54        5.91      1.02 o
  -7   7   3      203.78      180.04      3.35 o
  -6   7   3      310.70      305.08      4.48 o
  -5   7   3      305.69      320.44      3.92 o
  -4   7   3      263.50      263.13      3.24 o
  -3   7   3      819.26      801.33      6.04 o
  -2   7   3      524.43      530.45      4.21 o
  -1   7   3       76.80       77.03      1.41 o
   0   7   3       34.39       31.92      1.00 o
   1   7   3       75.20       79.48      1.66 o
   2   7   3      522.58      524.83      5.17 o
   3   7   3      821.79      800.50      6.35 o
   4   7   3      266.36      267.90      3.05 o
   5   7   3      301.09      317.85      3.68 o
   6   7   3      313.71      307.34      4.37 o
   7   7   3      203.50      181.36      3.90 o
   8   7   3        4.97        6.30      1.19 o
   9   7   3      110.88      114.68      4.24 o
  -8   8   3      110.97      127.24      3.26 o
  -7   8   3       92.63      102.47      2.83 o
  -6   8   3      216.64      207.70      4.01 o
  -5   8   3       84.43       81.92      2.03 o
  -4   8   3      611.84      603.00      5.72 o
  -3   8   3       77.61       83.79      1.77 o
  -2   8   3      131.44      129.45      2.10 o
  -1   8   3      448.49      445.23      4.40 o
   0   8   3      987.04      962.21      6.89 o
   1   8   3      450.95      460.51      4.32 o
   2   8   3      141.93      138.38      2.45 o
   3   8   3       76.96       77.05      1.96 o
   4   8   3      609.90      606.89      5.90 o
   5   8   3       81.93       76.01      2.10 o
   6   8   3      208.99      210.69      3.91 o
   7   8   3       92.87      105.42      3.46 o
   8   8   3      110.72      127.04      3.89 o
  -7   9   3      159.36      164.63      4.00 o
  -6   9   3        9.65       12.27      1.24 o
  -5   9   3      318.17      326.55      4.34 o
  -4   9   3        2.15        1.06      0.66 o
  -3   9   3      312.87      307.76      4.52 o
  -2   9   3      168.23      176.90      2.88 o
  -1   9   3      360.03      349.26      4.17 o
   0   9   3      279.86      279.77      3.61 o
   1   9   3      347.81      339.48      5.00 o
   2   9   3      166.78      166.99      2.62 o
   3   9   3      306.75      308.83      3.97 o
   4   9   3        2.05        1.77      0.73 o
   5   9   3      324.92      330.66      4.54 o
   6   9   3        9.12        8.95      1.23 o
   7   9   3      168.18      174.54      4.14 o
  -5  10   3       11.68       15.85      1.36 o
  -4  10   3       81.72       77.79      2.32 o
  -3  10   3       41.90       48.45      2.50 o
  -2  10   3       31.42       30.38      1.54 o
  -1  10   3      108.31      110.63      2.54 o
   0  10   3       33.16       33.02      1.48 o
   1  10   3      108.57      106.36      2.31 o
   2  10   3       31.04       34.33      1.69 o
   3  10   3       42.07       48.97      1.76 o
   4  10   3       81.67       77.43      2.33 o
   5  10   3       11.73       17.82      1.39 o
  -3  11   3      309.01      314.31      4.95 o
  -2  11   3       37.32       36.31      1.78 o
  -1  11   3      215.67      218.22      3.62 o
   0  11   3      100.40      107.68      2.69 o
   1  11   3      217.09      221.64      3.90 o
   2  11   3       36.38       38.47      1.72 o
   3  11   3      312.33      316.96      5.54 o
   0   0   4     3166.49     3004.11     23.48 o
   1   0   4     2291.78     2316.50     13.13 o
   2   0   4     3351.00     3356.48     19.47 o
   3   0   4      872.65      878.21      5.56 o
   4   0   4       78.53       77.92      1.23 o
   5   0   4     2985.47     2968.11     15.27 o
   6   0   4      136.68      121.41      1.72 o
   7   0   4      444.39      433.55      3.92 o
   8   0   4       12.02       12.33      0.98 o
   9   0   4      540.88      545.65      6.04 o
  10   0   4      126.41      129.29      3.12 o
  11   0   4       61.54       55.34      3.31 o
 -11   1   4       21.87       23.22      2.02 o
 -10   1   4      137.27      138.68      4.17 o
  -9   1   4       13.57       15.01      1.37 o
  -8   1   4      281.80      279.18      3.64 o
  -7   1   4     1195.81     1205.29      8.56 o
  -6   1   4      228.67      241.09      2.48 o
  -5   1   4      958.43     1001.63      6.24 o
  -4   1   4      342.31      326.74      2.83 o
  -3   1   4      625.82      700.17      4.76 o
  -2   1   4      674.00      684.64      4.65 o
  -1   1   4     1285.72     1334.53      7.13 o
   0   1   4     2591.22     2495.84     15.32 o
   1   1   4     1302.79     1331.62      8.28 o
   2   1   4      652.82      671.15      5.03 o
   3   1   4      612.08      687.54      5.49 o
   4   1   4      358.16      352.87      3.08 o
   5   1   4      950.14      982.75      6.96 o
   6   1   4      219.40      223.66      2.57 o
   7   1   4     1209.39     1196.56      8.93 o
   8   1   4      288.03      284.06      3.81 o
   9   1   4       14.42       19.08      1.26 o
  10   1   4      137.31      147.12      3.19 o
  11   1   4       23.02       24.15      1.76 o
 -11   2   4        1.62        3.02      1.17 o
 -10   2   4       62.60       55.00      2.21 o
  -9   2   4       74.22       80.34      2.26 o
  -8   2   4      202.67      198.48      3.16 o
  -7   2   4      203.24      203.85      2.87 o
  -6   2   4       14.61       11.69      0.63 o
  -5   2   4      164.27      174.60      1.90 o
  -4   2   4      304.98      323.53      2.55 o
  -3   2   4       59.08       69.24      1.00 o
  -2   2   4      942.63      956.70      5.51 o
  -1   2   4      162.81      157.87      1.48 o
   0   2   4       27.63       30.43      0.61 o
   1   2   4      155.49      151.07      1.51 o
   2   2   4      940.64      950.39      6.61 o
   3   2   4       55.28       67.37      1.16 o
   4   2   4      311.62      325.03      3.12 o
   5   2   4      163.16      171.71      2.67 o
   6   2   4       13.67       11.02      0.73 o
   7   2   4      204.95      205.37      3.13 o
   8   2   4      206.38      202.99      3.00 o
   9   2   4       76.67       80.46      2.31 o
  10   2   4       63.54       52.81      2.15 o
  11   2   4        1.43        0.76      0.96 o
 -10   3   4       65.61       66.29      2.71 o
  -9   3   4       16.32       18.12      1.45 o
  -8   3   4      294.09      279.21      3.65 o
  -7   3   4      199.93      193.34      2.64 o
  -6   3   4     1063.72     1024.94      7.54 o
  -5   3   4      868.32      862.22      5.71 o
  -4   3   4     2236.11     2199.53     11.96 o
  -3   3   4      282.19      314.08      2.49 o
  -2   3   4     1165.57     1172.31      6.87 o
  -1   3   4     1540.12     1487.81      7.77 o
   0   3   4     1901.26     1902.08     10.73 o
   1   3   4     1509.36     1460.21      8.55 o
   2   3   4     1185.67     1199.87      8.54 o
   3   3   4      264.16      298.38      2.84 o
   4   3   4     2267.72     2237.29     14.30 o
   5   3   4      886.58      881.48      6.27 o
   6   3   4     1052.45     1014.08      7.66 o
   7   3   4      190.74      188.39      3.22 o
   8   3   4      286.99      277.03      4.24 o
   9   3   4       17.22       19.76      1.28 o
  10   3   4       65.79       66.68      2.37 o
 -10   4   4       76.31       79.88      3.18 o
  -9   4   4        3.80        3.95      0.96 o
  -8   4   4        5.86        7.04      0.94 o
  -7   4   4      646.98      668.96      6.40 o
  -6   4   4      666.88      674.83      5.52 o
  -5   4   4      239.39      226.10      2.40 o
  -4   4   4      841.76      834.75      5.02 o
  -3   4   4      804.38      824.19      4.79 o
  -2   4   4       75.36       74.53      1.10 o
  -1   4   4     1383.20     1383.28      7.64 o
   0   4   4     2506.73     2624.42     15.06 o
   1   4   4     1366.63     1375.43      8.90 o
   2   4   4       81.18       79.50      1.24 o
   3   4   4      771.22      795.01      5.92 o
   4   4   4      817.81      817.97      6.20 o
   5   4   4      243.76      233.91      2.78 o
   6   4   4      667.41      663.45      6.04 o
   7   4   4      657.67      668.68      6.06 o
   8   4   4        7.05        8.50      0.99 o
   9   4   4        4.89        5.73      0.85 o
  10   4   4       75.47       71.74      2.59 o
 -10   5   4       14.42       18.52      2.13 o
  -9   5   4      163.36      160.92      3.52 o
  -8   5   4       65.87       62.88      1.83 o
  -7   5   4        3.97        3.05      0.72 o
  -6   5   4      225.80      220.96      3.03 o
  -5   5   4      696.44      704.50      5.74 o
  -4   5   4      393.83      399.30      3.16 o
  -3   5   4      123.32      129.97      1.53 o
  -2   5   4      495.20      544.16      3.93 o
  -1   5   4      307.71      321.71      2.49 o
   0   5   4      122.28      135.12      1.72 o
   1   5   4      307.75      316.06      3.10 o
   2   5   4      493.20      542.83      4.44 o
   3   5   4      122.61      131.04      1.95 o
   4   5   4      395.33      399.23      3.72 o
   5   5   4      692.16      699.37      5.44 o
   6   5   4      226.06      217.84      2.99 o
   7   5   4        3.94        2.88      0.65 o
   8   5   4       65.96       61.03      2.21 o
   9   5   4      165.27      160.88      3.50 o
  10   5   4       14.50       14.72      1.44 o
  -9   6   4      199.04      194.75      4.20 o
  -8   6   4       20.37       24.83      1.51 o
  -7   6   4        5.75        6.79      0.88 o
  -6   6   4      283.47      288.76      3.65 o
  -5   6   4      904.76      883.95      6.94 o
  -4   6   4     1270.94     1267.53      8.02 o
  -3   6   4     1826.48     1761.47     10.62 o
  -2   6   4       38.28       40.64      0.95 o
  -1   6   4      347.30      351.68      2.92 o
   0   6   4       14.61       20.42      0.76 o
   1   6   4      343.39      343.13      3.62 o
   2   6   4       44.25       47.33      1.24 o
   3   6   4     1818.32     1754.73     11.76 o
   4   6   4     1269.20     1291.88      8.53 o
   5   6   4      904.69      890.41      6.41 o
   6   6   4      293.64      302.11      3.63 o
   7   6   4        7.96       10.04      0.97 o
   8   6   4       18.22       22.96      1.58 o
   9   6   4      197.20      186.92      4.45 o
  -9   7   4       77.08       83.01      3.23 o
  -8   7   4        9.78        8.23      1.11 o
  -7   7   4      245.53      228.76      3.84 o
  -6   7   4       66.83       70.11      2.33 o
  -5   7   4      101.78       94.97      2.13 o
  -4   7   4      118.94      117.02      2.15 o
  -3   7   4      336.56      317.64      3.27 o
  -2   7   4       14.86       14.63      0.77 o
  -1   7   4      580.99      575.38      4.76 o
   0   7   4      264.06      259.98      2.92 o
   1   7   4      571.32      567.00      5.30 o
   2   7   4       20.36       19.92      0.97 o
   3   7   4      338.75      320.69      3.58 o
   4   7   4      113.44      109.19      2.01 o
   5   7   4      109.60      108.52      2.05 o
   6   7   4       68.59       71.58      2.28 o
   7   7   4      242.79      229.78      4.01 o
   8   7   4        8.99       11.15      1.27 o
   9   7   4       75.79       80.58      3.40 o
  -8   8   4       14.56       11.20      1.36 o
  -7   8   4       44.87       44.40      2.07 o
  -6   8   4      143.77      142.10      3.09 o
  -5   8   4        3.67        3.88      0.81 o
  -4   8   4       15.29       14.11      0.99 o
  -3   8   4      465.90      456.30      4.51 o
  -2   8   4        5.01        4.16      0.63 o
  -1   8   4      354.80      348.32      3.67 o
   0   8   4       16.48       19.45      0.98 o
   1   8   4      353.72      335.72      3.68 o
   2   8   4        4.95        4.52      0.72 o
   3   8   4      466.93      455.83      5.40 o
   4   8   4       16.16       17.19      1.11 o
   5   8   4        4.05        5.43      0.84 o
   6   8   4      141.57      137.85      3.19 o
   7   8   4       44.44       39.55      2.40 o
   8   8   4       15.23       12.33      1.55 o
  -7   9   4      142.97      142.32      3.26 o
  -6   9   4      127.57      123.91      3.07 o
  -5   9   4      166.50      176.22      3.31 o
  -4   9   4       30.57       27.78      1.41 o
  -3   9   4      385.09      366.57      4.85 o
  -2   9   4      224.87      214.63      3.24 o
  -1   9   4        9.47       10.08      0.88 o
   0   9   4      378.21      379.70      4.32 o
   1   9   4       11.44       11.93      0.97 o
   2   9   4      219.96      218.69      3.39 o
   3   9   4      386.88      376.76      4.70 o
   4   9   4       30.70       28.05      1.50 o
   5   9   4      160.30      162.08      3.33 o
   6   9   4      126.45      130.25      3.31 o
   7   9   4      147.97      146.14      5.12 o
  -5  10   4       38.07       41.43      2.02 o
  -4  10   4      116.89      122.41      2.99 o
  -3  10   4      493.46      478.74      5.82 o
  -2  10   4      132.95      136.65      2.74 o
  -1  10   4      548.74      552.47      5.90 o
   0  10   4      150.30      144.95      2.70 o
   1  10   4      535.55      530.82      6.46 o
   2  10   4      135.52      135.82      2.93 o
   3  10   4      499.24      492.94      6.49 o
   4  10   4      120.64      125.44      2.87 o
   5  10   4       43.66       45.27      2.42 o
  -3  11   4       50.90       54.57      2.13 o
  -2  11   4      308.67      316.41      4.86 o
  -1  11   4       33.11       33.23      1.63 o
   0  11   4      164.76      161.50      3.20 o
   1  11   4       30.76       30.22      1.68 o
   2  11   4      311.26      322.83      5.05 o
   3  11   4       51.81       51.17      2.19 o
   1   0   5        0.07       -0.18      0.18 o
   2   0   5      228.25      219.20      2.09 o
   3   0   5        3.72        2.83      0.50 o
   4   0   5      155.86      168.28      1.94 o
   5   0   5        2.99       12.32      0.62 o
   6   0   5       56.00       56.06      1.18 o
   7   0   5       16.94       18.93      0.94 o
   8   0   5      234.71      236.65      3.37 o
   9   0   5      221.89      234.69      3.55 o
  10   0   5        7.26        2.32      0.86 o
  11   0   5       17.08       21.23      2.11 o
 -11   1   5       10.53       10.63      1.45 o
 -10   1   5        3.62        2.81      0.85 o
  -9   1   5      107.40      101.78      2.53 o
  -8   1   5      765.50      748.12      6.58 o
  -7   1   5       19.57       18.91      0.94 o
  -6   1   5       62.07       60.41      1.23 o
  -5   1   5      263.02      284.23      2.62 o
  -4   1   5      930.00      966.45      6.07 o
  -3   1   5     1309.14     1387.59      7.80 o
  -2   1   5      702.46      724.32      4.35 o
  -1   1   5      429.84      423.98      2.75 o
   0   1   5      283.14      267.08      2.14 o
   1   1   5      440.08      429.94      3.05 o
   2   1   5      739.07      761.73      5.36 o
   3   1   5     1319.68     1379.73      9.44 o
   4   1   5      891.78      926.79      6.80 o
   5   1   5      260.34      281.47      2.95 o
   6   1   5       70.00       66.39      1.50 o
   7   1   5       17.66       19.28      0.89 o
   8   1   5      774.86      748.90      6.63 o
   9   1   5      104.35       99.45      2.97 o
  10   1   5        2.64        2.11      0.85 o
  11   1   5       11.09       13.30      1.58 o
 -10   2   5      253.96      269.30      4.05 o
  -9   2   5       50.52       56.69      1.86 o
  -8   2   5      715.95      688.94      5.97 o
  -7   2   5      251.24      243.67      3.56 o
  -6   2   5      540.79      572.15      4.61 o
  -5   2   5      323.83      313.83      2.66 o
  -4   2   5      241.12      211.84      2.11 o
  -3   2   5     3829.10     3909.95     19.86 o
  -2   2   5     1509.60     1514.08      7.83 o
  -1   2   5     1772.00     1769.79      9.14 o
   0   2   5       60.86       54.46      0.83 o
   1   2   5     1758.43     1737.73     10.40 o
   2   2   5     1491.83     1475.46      9.92 o
   3   2   5     3819.28     3865.34     23.80 o
   4   2   5      238.94      212.88      2.44 o
   5   2   5      335.34      323.73      3.03 o
   6   2   5      547.54      574.59      5.39 o
   7   2   5      252.37      246.38      3.38 o
   8   2   5      722.25      691.82      6.99 o
   9   2   5       50.52       53.92      1.99 o
  10   2   5      253.46      269.51      4.43 o
 -10   3   5       31.44       34.32      1.94 o
  -9   3   5       61.01       60.95      1.95 o
  -8   3   5       38.51       38.02      1.45 o
  -7   3   5      634.70      637.59      5.55 o
  -6   3   5      578.70      577.53      4.49 o
  -5   3   5      647.31      651.86      5.38 o
  -4   3   5     1049.09     1059.51      6.32 o
  -3   3   5      275.39      272.72      2.35 o
  -2   3   5      447.54      490.35      3.20 o
  -1   3   5      396.47      442.99      2.89 o
   0   3   5     1753.28     1828.63     10.16 o
   1   3   5      399.90      438.86      3.62 o
   2   3   5      451.07      488.77      3.93 o
   3   3   5      277.00      272.99      2.74 o
   4   3   5     1053.12     1060.04      7.82 o
   5   3   5      645.53      643.69      5.47 o
   6   3   5      568.72      568.31      5.12 o
   7   3   5      634.12      627.15      6.46 o
   8   3   5       36.98       35.50      1.73 o
   9   3   5       60.20       61.79      2.01 o
  10   3   5       32.04       35.07      1.78 o
 -10   4   5       51.94       54.83      2.36 o
  -9   4   5       97.09       94.67      2.46 o
  -8   4   5       22.18       22.98      1.08 o
  -7   4   5      175.85      169.28      2.50 o
  -6   4   5     1083.73     1072.75     10.21 o
  -5   4   5      692.21      669.08      5.53 o
  -4   4   5       89.85       99.83      1.28 o
  -3   4   5      684.80      709.93      4.66 o
  -2   4   5      190.09      203.78      1.95 o
  -1   4   5      604.03      598.48      4.02 o
   0   4   5     2065.86     2226.11     12.71 o
   1   4   5      610.64      610.16      4.71 o
   2   4   5      196.67      214.60      2.43 o
   3   4   5      691.28      713.45      5.49 o
   4   4   5       85.68       95.10      1.65 o
   5   4   5      685.69      669.77      6.26 o
   6   4   5     1070.87     1044.66      8.53 o
   7   4   5      170.09      169.43      3.03 o
   8   4   5       21.85       18.74      1.27 o
   9   4   5       96.50       94.02      2.65 o
  10   4   5       50.33       48.44      2.23 o
  -9   5   5       20.97       21.26      1.61 o
  -8   5   5      242.89      260.42      3.95 o
  -7   5   5      640.40      629.08      6.44 o
  -6   5   5      161.86      159.56      2.59 o
  -5   5   5      180.88      178.29      2.53 o
  -4   5   5      296.93      302.11      2.70 o
  -3   5   5      474.81      478.28      3.52 o
  -2   5   5      764.94      739.38      4.99 o
  -1   5   5      135.39      140.05      1.51 o
   0   5   5     1077.26     1034.77      6.73 o
   1   5   5      143.76      148.65      1.77 o
   2   5   5      772.14      746.63      5.68 o
   3   5   5      470.02      470.92      4.50 o
   4   5   5      294.94      294.19      3.25 o
   5   5   5      181.74      179.95      2.47 o
   6   5   5      151.97      152.37      2.54 o
   7   5   5      649.83      633.58      6.06 o
   8   5   5      250.99      269.36      4.40 o
   9   5   5       20.25       19.77      1.61 o
  -9   6   5       61.56       61.80      2.33 o
  -8   6   5       21.08       28.89      1.64 o
  -7   6   5      162.07      162.61      2.87 o
  -6   6   5       76.51       69.15      1.84 o
  -5   6   5      131.10      125.45      2.07 o
  -4   6   5      158.68      161.55      2.06 o
  -3   6   5      452.59      445.76      3.66 o
  -2   6   5      311.90      322.45      3.03 o
  -1   6   5       31.60       28.69      0.74 o
   0   6   5      672.96      669.94      4.96 o
   1   6   5       31.82       30.46      1.05 o
   2   6   5      317.04      325.68      3.46 o
   3   6   5      463.56      452.33      4.36 o
   4   6   5      155.83      156.65      2.30 o
   5   6   5      137.39      129.16      2.08 o
   6   6   5       76.49       70.81      1.97 o
   7   6   5      157.72      159.28      2.93 o
   8   6   5       20.71       27.66      1.86 o
   9   6   5       58.90       57.07      2.93 o
  -8   7   5      125.28      131.85      3.28 o
  -7   7   5        7.06        5.78      0.96 o
  -6   7   5      325.21      324.01      4.29 o
  -5   7   5       94.71      100.27      2.34 o
  -4   7   5      510.64      508.61      4.84 o
  -3   7   5       12.99       12.38      0.76 o
  -2   7   5      288.11      287.77      3.02 o
  -1   7   5      190.67      191.10      2.59 o
   0   7   5       29.73       39.81      1.04 o
   1   7   5      195.30      196.33      2.78 o
   2   7   5      289.33      292.92      3.38 o
   3   7   5       11.92       11.39      0.85 o
   4   7   5      523.90      525.67      4.66 o
   5   7   5       94.19       96.45      2.00 o
   6   7   5      320.19      320.27      4.65 o
   7   7   5        7.71        5.48      0.95 o
   8   7   5      121.86      128.93      3.66 o
  -7   8   5       39.86       38.15      1.86 o
  -6   8   5      338.70      317.92      4.80 o
  -5   8   5      230.64      224.47      3.68 o
  -4   8   5        4.73        4.26      0.78 o
  -3   8   5      336.89      334.00      3.92 o
  -2   8   5       17.90       22.37      1.23 o
  -1   8   5      521.67      513.80      4.68 o
   0   8   5        1.09        1.26      0.53 o
   1   8   5      514.22      515.19      5.73 o
   2   8   5       18.44       20.56      1.18 o
   3   8   5      339.92      338.99      4.30 o
   4   8   5        5.32        5.70      1.02 o
   5   8   5      237.72      221.08      3.78 o
   6   8   5      340.32      323.83      5.55 o
   7   8   5       38.70       40.04      2.25 o
  -6   9   5      244.74      268.12      4.59 o
  -5   9   5      156.34      148.99      3.27 o
  -4   9   5      411.24      394.72      5.09 o
  -3   9   5       77.05       73.58      2.03 o
  -2   9   5      271.41      270.50      3.72 o
  -1   9   5      308.35      293.07      3.88 o
   0   9   5        0.08        0.65      0.60 o
   1   9   5      311.44      296.03      3.82 o
   2   9   5      278.57      273.18      4.13 o
   3   9   5       75.31       73.25      2.12 o
   4   9   5      396.63      391.31      4.80 o
   5   9   5      152.27      145.32      3.41 o
   6   9   5      247.89      266.07      6.65 o
  -5  10   5        7.29        5.11      1.13 o
  -4  10   5       25.58       27.52      1.69 o
  -3  10   5       20.47       25.34      1.54 o
  -2  10   5      150.57      145.46      2.86 o
  -1  10   5       30.56       30.90      1.55 o
   0  10   5       70.07       66.35      2.23 o
   1  10   5       30.85       30.90      1.64 o
   2  10   5      149.32      148.46      2.93 o
   3  10   5       21.27       22.67      1.65 o
   4  10   5       25.02       26.68      3.05 o
   5  10   5        7.06        4.83      1.12 o
  -2  11   5      178.09      181.36      3.38 o
  -1  11   5      212.07      214.53      3.80 o
   0  11   5      117.10      119.72      2.82 o
   1  11   5      215.78      218.29      4.13 o
   2  11   5      175.52      188.38      3.96 o
   0   0   6     1244.89     1208.41      9.36 o
   1   0   6       63.87       61.20      0.93 o
   2   0   6      261.13      366.83      2.74 o
   3   0   6     2451.19     2685.04     15.66 o
   4   0   6      205.56      182.90      2.15 o
   5   0   6      342.15      368.74      3.57 o
   6   0   6      881.15      879.97      6.23 o
   7   0   6       51.70       44.51      1.25 o
   8   0   6       88.74       86.12      1.99 o
   9   0   6        1.31        0.54      0.67 o
  10   0   6       89.57       94.03      2.80 o
 -10   1   6        0.99       -0.07      0.81 o
  -9   1   6       65.87       73.66      2.21 o
  -8   1   6      274.14      273.39      3.70 o
  -7   1   6       35.84       38.78      1.26 o
  -6   1   6      301.57      302.21      2.94 o
  -5   1   6      434.93      410.64      3.47 o
  -4   1   6      372.80      416.79      3.12 o
  -3   1   6     3090.78     3189.05     15.62 o
  -2   1   6      600.76      643.49      3.80 o
  -1   1   6      807.14      839.78      4.98 o
   0   1   6      466.22      465.51      3.09 o
   1   1   6      835.75      868.56      5.41 o
   2   1   6      600.49      646.80      4.54 o
   3   1   6     3073.96     3173.68     19.06 o
   4   1   6      376.36      416.54      3.98 o
   5   1   6      425.54      401.58      3.64 o
   6   1   6      301.20      302.51      3.23 o
   7   1   6       36.92       39.44      1.22 o
   8   1   6      272.91      279.07      3.95 o
   9   1   6       64.96       73.00      2.16 o
  10   1   6        1.13        1.15      0.83 o
 -10   2   6       34.53       32.24      1.99 o
  -9   2   6       14.87       14.93      1.08 o
  -8   2   6      100.21       98.67      2.04 o
  -7   2   6      114.60      114.45      1.90 o
  -6   2   6      745.48      728.69      5.51 o
  -5   2   6      588.15      580.51      4.12 o
  -4   2   6      775.60      785.84      5.00 o
  -3   2   6     1213.87     1235.61      7.03 o
  -2   2   6      543.73      609.06      3.94 o
  -1   2   6      301.79      304.21      2.17 o
   0   2   6       18.98       18.56      0.57 o
   1   2   6      303.48      298.40      2.63 o
   2   2   6      552.34      610.59      4.58 o
   3   2   6     1210.11     1216.72      8.78 o
   4   2   6      770.47      773.10      6.03 o
   5   2   6      586.51      580.21      5.08 o
   6   2   6      739.42      725.72      5.73 o
   7   2   6      113.26      114.83      2.50 o
   8   2   6      101.92      102.65      2.75 o
   9   2   6       15.43       14.90      1.25 o
  10   2   6       33.28       31.42      2.69 o
 -10   3   6       35.92       36.79      1.93 o
  -9   3   6      203.00      204.56      3.29 o
  -8   3   6       95.33       89.49      2.06 o
  -7   3   6      295.37      311.21      3.28 o
  -6   3   6       48.53       50.17      1.45 o
  -5   3   6      630.11      655.32      4.90 o
  -4   3   6      328.27      332.13      2.72 o
  -3   3   6     1176.31     1185.25      6.65 o
  -2   3   6      142.44      141.06      1.46 o
  -1   3   6     1684.71     1683.58      8.98 o
   0   3   6       23.93       25.61      0.73 o
   1   3   6     1705.34     1681.88      9.67 o
   2   3   6      143.82      136.24      1.83 o
   3   3   6     1164.06     1166.04      8.46 o
   4   3   6      332.08      341.87      3.85 o
   5   3   6      631.63      652.61      5.50 o
   6   3   6       50.01       51.98      2.09 o
   7   3   6      306.07      322.24      4.36 o
   8   3   6       96.82       93.48      2.50 o
   9   3   6      193.82      191.94      3.84 o
  10   3   6       35.29       33.47      1.84 o
 -10   4   6       30.29       33.23      1.66 o
  -9   4   6       37.36       38.68      2.02 o
  -8   4   6      343.94      349.64      4.92 o
  -7   4   6      349.68      355.09      4.73 o
  -6   4   6      155.85      154.07      2.42 o
  -5   4   6      985.93      998.00      6.37 o
  -4   4   6      257.92      248.39      2.32 o
  -3   4   6      606.10      609.34      4.15 o
  -2   4   6     1584.78     1603.28      8.97 o
  -1   4   6      288.21      278.50      2.23 o
   0   4   6      149.81      115.34      1.87 o
   1   4   6      292.37      282.67      2.71 o
   2   4   6     1583.28     1577.14     10.41 o
   3   4   6      603.64      601.08      5.75 o
   4   4   6      257.66      247.88      3.15 o
   5   4   6      983.26      981.21      9.49 o
   6   4   6      161.85      157.99      2.68 o
   7   4   6      352.45      346.38      4.63 o
   8   4   6      348.16      354.79      4.88 o
   9   4   6       36.75       40.03      1.97 o
  10   4   6       27.86       31.08      1.89 o
  -9   5   6      122.49      126.88      4.04 o
  -8   5   6        3.53        1.48      0.75 o
  -7   5   6      127.44      124.90      2.61 o
  -6   5   6        3.45        3.68      0.66 o
  -5   5   6      919.98      912.40      6.46 o
  -4   5   6     1143.56     1127.74      7.32 o
  -3   5   6       74.30       76.20      1.36 o
  -2   5   6      110.50      119.56      1.54 o
  -1   5   6      260.50      270.47      2.30 o
   0   5   6        0.45        0.81      0.33 o
   1   5   6      262.87      273.60      2.79 o
   2   5   6      111.33      119.80      1.90 o
   3   5   6       73.43       69.21      1.49 o
   4   5   6     1139.53     1113.42      9.01 o
   5   5   6      923.27      897.04      9.04 o
   6   5   6        3.35        2.91      0.68 o
   7   5   6      129.07      122.40      3.02 o
   8   5   6        3.47        1.90      0.75 o
   9   5   6      121.52      120.82      3.43 o
  -9   6   6       77.71       87.52      2.89 o
  -8   6   6      171.92      176.78      3.54 o
  -7   6   6       74.67       73.34      2.04 o
  -6   6   6       30.28       35.17      1.39 o
  -5   6   6      523.28      506.87      4.51 o
  -4   6   6       65.61       64.45      1.41 o
  -3   6   6      629.68      611.65      4.78 o
  -2   6   6      307.57      291.82      3.04 o
  -1   6   6       42.04       39.53      0.96 o
   0   6   6      932.64      960.52      6.39 o
   1   6   6       42.81       43.10      1.27 o
   2   6   6      298.35      283.51      3.29 o
   3   6   6      627.88      603.05      5.59 o
   4   6   6       56.18       56.37      1.55 o
   5   6   6      524.77      501.00      5.61 o
   6   6   6       27.82       29.69      1.38 o
   7   6   6       76.53       73.32      2.30 o
   8   6   6      179.65      187.60      3.60 o
   9   6   6       75.70       78.28      2.83 o
  -8   7   6       15.33       11.64      1.28 o
  -7   7   6      108.60      110.23      2.78 o
  -6   7   6       32.42       35.93      1.60 o
  -5   7   6      283.54      294.91      3.65 o
  -4   7   6      292.25      287.02      3.39 o
  -3   7   6      247.11      254.62      3.10 o
  -2   7   6      160.43      153.24      2.41 o
  -1   7   6      839.69      789.65      6.31 o
   0   7   6       73.21       83.00      1.91 o
   1   7   6      848.21      800.84      6.55 o
   2   7   6      163.08      159.67      3.12 o
   3   7   6      260.57      263.62      3.32 o
   4   7   6      287.66      278.04      3.52 o
   5   7   6      280.69      286.27      4.16 o
   6   7   6       33.01       33.13      1.57 o
   7   7   6      104.42      106.11      2.86 o
   8   7   6       15.14       12.69      1.42 o
  -7   8   6      131.81      147.40      3.51 o
  -6   8   6       21.27       19.96      1.44 o
  -5   8   6       38.34       39.41      1.83 o
  -4   8   6       57.52       58.80      1.84 o
  -3   8   6      135.70      130.12      2.87 o
  -2   8   6        1.03        0.49      0.53 o
  -1   8   6      108.02      108.29      2.20 o
   0   8   6       34.68       34.87      1.56 o
   1   8   6      108.32      108.51      2.44 o
   2   8   6        0.83        0.68      0.60 o
   3   8   6      135.62      127.98      2.73 o
   4   8   6       56.51       57.21      2.42 o
   5   8   6       37.67       38.80      1.98 o
   6   8   6       21.56       18.33      1.53 o
   7   8   6      132.48      153.26      4.04 o
  -6   9   6       54.96       59.98      2.39 o
  -5   9   6      213.24      220.79      4.07 o
  -4   9   6      111.85      105.04      2.64 o
  -3   9   6        9.81        9.06      1.01 o
  -2   9   6       73.14       71.52      2.06 o
  -1   9   6      185.51      173.08      2.97 o
   0   9   6       20.52       23.43      1.24 o
   1   9   6      193.54      182.29      3.35 o
   2   9   6       73.69       76.41      2.30 o
   3   9   6        7.59        4.78      0.93 o
   4   9   6      109.93      103.78      2.89 o
   5   9   6      212.79      220.77      4.34 o
   6   9   6       57.03       64.58      3.02 o
  -4  10   6      236.46      248.51      4.67 o
  -3  10   6       51.68       50.29      2.23 o
  -2  10   6      409.07      413.11      5.35 o
  -1  10   6        7.19        6.75      0.95 o
   0  10   6      471.06      467.28      6.07 o
   1  10   6        7.32        5.47      0.95 o
   2  10   6      403.37      411.77      5.22 o
   3  10   6       50.75       50.57      2.24 o
   4  10   6      235.92      260.13      5.31 o
   0  11   6       14.66       11.48      1.31 o
   1   0   7       19.77       19.18      0.59 o
   2   0   7      266.71      270.48      2.28 o
   3   0   7        0.58        0.74      0.28 o
   4   0   7        1.67        1.82      0.39 o
   5   0   7      229.80      205.17      2.43 o
   6   0   7        6.84        7.72      0.75 o
   7   0   7      142.10      144.80      2.39 o
   8   0   7        1.20        1.18      0.58 o
   9   0   7        1.36        2.08      0.85 o
  10   0   7        0.09       -0.67      0.84 o
 -10   1   7       33.13       33.59      1.90 o
  -9   1   7        3.25        1.23      0.80 o
  -8   1   7       16.77       17.05      1.20 o
  -7   1   7       12.38       14.02      0.86 o
  -6   1   7      645.09      639.09      5.14 o
  -5   1   7      382.85      368.22      3.30 o
  -4   1   7      151.74      152.25      1.80 o
  -3   1   7     1013.09     1033.99      6.04 o
  -2   1   7      860.91      863.51      5.05 o
  -1   1   7      508.48      534.96      4.30 o
   0   1   7      146.57      127.34      1.40 o
   1   1   7      513.34      532.00      3.85 o
   2   1   7      837.67      838.31      5.60 o
   3   1   7     1012.75     1031.16      6.84 o
   4   1   7      158.69      155.19      2.15 o
   5   1   7      368.66      357.89      3.36 o
   6   1   7      644.28      624.01      5.45 o
   7   1   7       13.06       16.09      0.94 o
   8   1   7       18.43       21.57      1.14 o
   9   1   7        2.96        2.80      0.80 o
  10   1   7       35.83       40.61      2.01 o
 -10   2   7       79.59       86.57      4.08 o
  -9   2   7      388.97      381.53      4.75 o
  -8   2   7      148.08      152.95      2.58 o
  -7   2   7      343.71      322.20      3.47 o
  -6   2   7      391.47      376.89      3.26 o
  -5   2   7       68.58       68.70      1.22 o
  -4   2   7      615.13      605.51      4.42 o
  -3   2   7      329.58      324.17      2.60 o
  -2   2   7      630.10      659.84      4.26 o
  -1   2   7     1496.38     1493.80      7.91 o
   0   2   7      403.90      386.59      3.01 o
   1   2   7     1478.60     1477.87      8.48 o
   2   2   7      614.71      640.71      4.80 o
   3   2   7      342.69      328.53      3.37 o
   4   2   7      639.95      621.11      5.48 o
   5   2   7       66.75       66.25      1.51 o
   6   2   7      398.08      378.86      4.12 o
   7   2   7      328.58      316.72      3.96 o
   8   2   7      145.97      144.16      3.02 o
   9   2   7      386.49      380.43      5.28 o
  10   2   7       78.28       80.44      2.63 o
 -10   3   7       24.58       24.17      1.63 o
  -9   3   7       64.02       68.31      2.10 o
  -8   3   7      335.12      331.61      4.00 o
  -7   3   7      226.54      223.31      3.37 o
  -6   3   7     1261.04     1238.89      8.88 o
  -5   3   7      406.89      407.81      3.41 o
  -4   3   7       62.07       60.34      1.17 o
  -3   3   7      257.00      249.52      2.27 o
  -2   3   7       54.81       45.88      0.92 o
  -1   3   7      265.42      288.06      2.33 o
   0   3   7       95.49       92.24      1.35 o
   1   3   7      268.43      284.52      2.68 o
   2   3   7       54.63       44.27      1.24 o
   3   3   7      261.89      249.55      2.90 o
   4   3   7       61.42       62.51      1.49 o
   5   3   7      401.64      402.40      4.84 o
   6   3   7     1265.75     1235.50     10.27 o
   7   3   7      223.56      212.36      3.57 o
   8   3   7      338.23      326.51      4.72 o
   9   3   7       63.31       67.95      2.39 o
  10   3   7       24.81       27.74      1.66 o
  -9   4   7      144.63      160.59      3.80 o
  -8   4   7      359.13      361.64      5.05 o
  -7   4   7      579.12      577.97      6.10 o
  -6   4   7      441.28      419.01      4.98 o
  -5   4   7      548.96      549.88      4.37 o
  -4   4   7      242.51      250.89      2.47 o
  -3   4   7      532.71      529.26      3.96 o
  -2   4   7      211.58      213.90      2.02 o
  -1   4   7      669.87      680.97      4.30 o
   0   4   7     1095.34     1112.42      7.30 o
   1   4   7      649.63      651.82      4.92 o
   2   4   7      217.74      221.91      2.66 o
   3   4   7      539.72      524.26      5.82 o
   4   4   7      252.37      255.89      3.62 o
   5   4   7      566.31      558.05      6.04 o
   6   4   7      430.44      406.71      5.69 o
   7   4   7      577.18      560.68      6.37 o
   8   4   7      356.49      350.73      5.25 o
   9   4   7      149.02      155.95      3.40 o
  -9   5   7        9.12        7.74      1.20 o
  -8   5   7       51.03       56.75      2.01 o
  -7   5   7      215.51      233.04      3.65 o
  -6   5   7       28.78       31.24      1.37 o
  -5   5   7     1102.97     1101.80      7.72 o
  -4   5   7      455.78      436.63      4.08 o
  -3   5   7      251.53      239.19      2.56 o
  -2   5   7      789.30      788.62      5.14 o
  -1   5   7      328.57      306.57      2.71 o
   0   5   7      280.40      275.80      2.83 o
   1   5   7      336.02      313.30      3.15 o
   2   5   7      777.17      775.50      6.40 o
   3   5   7      247.30      237.47      3.24 o
   4   5   7      453.86      423.11      7.25 o
   5   5   7     1102.12     1057.39     10.46 o
   6   5   7       27.72       31.89      1.62 o
   7   5   7      223.19      238.53      4.08 o
   8   5   7       48.52       55.07      2.09 o
   9   5   7       10.85       12.00      1.31 o
  -8   6   7       74.52       75.38      2.53 o
  -7   6   7       51.86       40.84      1.72 o
  -6   6   7       50.55       52.30      1.71 o
  -5   6   7      755.31      749.29      6.00 o
  -4   6   7      196.89      195.12      2.53 o
  -3   6   7      120.45      122.36      2.04 o
  -2   6   7      111.48      108.89      1.83 o
  -1   6   7       79.86       79.05      1.37 o
   0   6   7        2.59        1.73      0.42 o
   1   6   7       80.17       81.19      1.63 o
   2   6   7      104.83      103.26      2.14 o
   3   6   7      115.76      110.61      2.41 o
   4   6   7      204.86      202.78      3.66 o
   5   6   7      756.08      750.24      7.88 o
   6   6   7       47.48       47.63      1.70 o
   7   6   7       51.30       40.20      1.89 o
   8   6   7       71.33       72.41      2.49 o
  -8   7   7       50.61       48.36      2.37 o
  -7   7   7      148.51      146.78      3.39 o
  -6   7   7      302.43      308.90      4.53 o
  -5   7   7       43.09       41.14      1.56 o
  -4   7   7      367.38      362.12      4.19 o
  -3   7   7        0.85        0.18      0.50 o
  -2   7   7      125.28      133.43      2.30 o
  -1   7   7      215.92      193.28      2.69 o
   0   7   7        0.36        0.31      0.52 o
   1   7   7      222.01      211.27      3.04 o
   2   7   7      123.19      129.37      2.34 o
   3   7   7        0.57        0.67      0.57 o
   4   7   7      365.58      361.21      4.73 o
   5   7   7       43.71       37.51      1.81 o
   6   7   7      305.43      314.52      4.37 o
   7   7   7      145.52      146.72      4.14 o
   8   7   7       50.50       55.28      2.47 o
  -7   8   7      236.73      240.98      4.75 o
  -6   8   7       35.51       30.11      1.77 o
  -5   8   7      268.46      281.20      4.12 o
  -4   8   7      105.60      102.17      2.49 o
  -3   8   7       98.97      100.10      2.22 o
  -2   8   7      180.75      168.07      2.70 o
  -1   8   7      135.74      135.41      2.50 o
   0   8   7        5.95        7.40      0.83 o
   1   8   7      132.86      136.40      2.81 o
   2   8   7      167.98      157.35      3.06 o
   3   8   7       92.89       94.23      2.47 o
   4   8   7      109.16      103.38      3.29 o
   5   8   7      264.96      268.90      4.72 o
   6   8   7       36.23       32.14      1.96 o
   7   8   7      236.49      233.82      4.61 o
  -5   9   7      122.77      119.89      3.08 o
  -4   9   7      415.34      421.22      5.51 o
  -3   9   7      130.14      129.92      3.01 o
  -2   9   7       63.92       63.82      2.25 o
  -1   9   7      515.54      498.04      6.19 o
   0   9   7      136.46      128.28      2.53 o
   1   9   7      514.44      508.45      6.14 o
   2   9   7       64.64       62.42      2.19 o
   3   9   7      132.23      133.56      3.23 o
   4   9   7      423.22      422.30      7.13 o
   5   9   7      120.02      126.79      3.40 o
  -3  10   7        9.34        9.19      1.15 o
  -2  10   7       39.37       34.57      1.71 o
  -1  10   7       25.79       27.67      1.71 o
   0  10   7       10.49        6.52      1.05 o
   1  10   7       26.74       27.78      2.21 o
   2  10   7       39.73       36.65      2.00 o
   3  10   7        9.58        8.69      1.27 o
   0   0   8     2536.74     2566.92     18.82 o
   1   0   8      847.08      801.96      5.03 o
   2   0   8      323.00      328.58      2.60 o
   3   0   8        7.03        1.17      0.33 o
   4   0   8      986.85     1038.47      6.88 o
   5   0   8      669.61      665.62      5.24 o
   6   0   8      399.82      409.88      4.46 o
   7   0   8      188.79      189.91      2.57 o
   8   0   8       25.30       27.89      1.36 o
   9   0   8       29.19       27.44      1.75 o
  10   0   8       20.56       17.27      1.65 o
 -10   1   8      128.62      127.23      3.28 o
  -9   1   8      120.23      128.10      2.90 o
  -8   1   8      184.89      179.79      2.97 o
  -7   1   8      350.16      357.53      3.89 o
  -6   1   8      434.90      409.07      4.07 o
  -5   1   8      309.34      334.79      3.34 o
  -4   1   8      371.68      391.18      3.48 o
  -3   1   8      339.82      379.19      2.99 o
  -2   1   8      773.85      779.16      4.85 o
  -1   1   8      251.29      278.37      2.39 o
   0   1   8      377.79      359.86      2.82 o
   1   1   8      246.37      272.78      2.34 o
   2   1   8      783.24      786.90      5.43 o
   3   1   8      346.16      379.10      3.32 o
   4   1   8      358.17      381.51      3.85 o
   5   1   8      312.15      338.22      3.32 o
   6   1   8      438.54      410.58      4.23 o
   7   1   8      346.53      350.12      3.61 o
   8   1   8      192.25      187.94      3.03 o
   9   1   8      119.11      128.10      2.82 o
  10   1   8      126.37      125.86      3.23 o
 -10   2   8      147.23      137.14      3.46 o
  -9   2   8       80.43       81.50      2.20 o
  -8   2   8       21.30       20.12      1.12 o
  -7   2   8        6.35        5.48      0.59 o
  -6   2   8       82.18       86.98      1.54 o
  -5   2   8       18.04       19.28      0.91 o
  -4   2   8       81.36       74.85      1.32 o
  -3   2   8      382.91      392.79      3.14 o
  -2   2   8      172.95      167.07      1.64 o
  -1   2   8      102.68       96.55      1.26 o
   0   2   8       16.01       12.42      0.50 o
   1   2   8      101.33       93.36      1.37 o
   2   2   8      175.56      164.48      2.00 o
   3   2   8      380.20      391.32      3.84 o
   4   2   8       79.74       77.45      1.68 o
   5   2   8       19.97       20.16      1.02 o
   6   2   8       83.67       83.30      1.96 o
   7   2   8        7.43        6.05      0.83 o
   8   2   8       21.10       19.06      1.35 o
   9   2   8       82.29       79.44      2.60 o
  10   2   8      146.11      139.15      3.24 o
  -9   3   8       44.11       47.50      2.24 o
  -8   3   8      280.56      295.41      4.07 o
  -7   3   8       30.83       34.58      1.43 o
  -6   3   8      529.16      502.39      4.58 o
  -5   3   8      143.57      139.53      1.97 o
  -4   3   8      558.75      556.18      4.20 o
  -3   3   8       17.61       17.24      0.70 o
  -2   3   8      494.97      481.42      3.42 o
  -1   3   8      135.18      141.74      1.65 o
   0   3   8      808.55      800.93      5.33 o
   1   3   8      135.28      139.86      1.91 o
   2   3   8      476.10      463.65      4.17 o
   3   3   8       19.35       19.47      0.97 o
   4   3   8      574.47      566.24      5.59 o
   5   3   8      142.06      136.83      2.57 o
   6   3   8      523.84      500.01      5.64 o
   7   3   8       32.54       35.96      1.74 o
   8   3   8      266.90      272.35      4.39 o
   9   3   8       44.29       42.14      2.38 o
  -9   4   8      135.78      152.71      3.28 o
  -8   4   8       59.92       56.54      2.02 o
  -7   4   8       81.96       88.02      2.30 o
  -6   4   8       39.14       39.90      1.58 o
  -5   4   8     1469.67     1490.19      9.19 o
  -4   4   8       28.93       32.28      1.02 o
  -3   4   8      139.84      129.42      1.67 o
  -2   4   8      753.51      756.81      4.95 o
  -1   4   8      525.94      488.26      3.46 o
   0   4   8       51.09       45.90      1.06 o
   1   4   8      529.66      490.71      4.07 o
   2   4   8      764.14      752.09      6.68 o
   3   4   8      135.82      122.81      2.60 o
   4   4   8       29.88       33.46      1.71 o
   5   4   8     1463.70     1470.94     14.17 o
   6   4   8       37.12       35.66      1.77 o
   7   4   8       81.31       81.02      2.42 o
   8   4   8       58.53       59.09      2.25 o
   9   4   8      139.54      150.62      3.43 o
  -8   5   8       18.39       22.98      1.48 o
  -7   5   8       66.56       67.63      2.12 o
  -6   5   8      176.44      156.30      2.88 o
  -5   5   8       75.60       73.33      1.65 o
  -4   5   8     1248.36     1258.06      8.59 o
  -3   5   8     1184.28     1178.92      7.53 o
  -2   5   8      114.44      123.35      1.67 o
  -1   5   8       50.30       52.66      1.08 o
   0   5   8        1.53        1.22      0.40 o
   1   5   8       51.04       54.18      1.34 o
   2   5   8      113.30      119.78      2.28 o
   3   5   8     1186.98     1161.24     10.79 o
   4   5   8     1253.10     1239.37     10.87 o
   5   5   8       74.73       73.79      2.42 o
   6   5   8      177.20      158.85      3.30 o
   7   5   8       66.38       65.27      2.29 o
   8   5   8       17.69       23.99      1.61 o
  -8   6   8        2.43        2.17      0.88 o
  -7   6   8      266.65      272.78      4.14 o
  -6   6   8      110.44      112.49      2.48 o
  -5   6   8       34.91       32.72      1.25 o
  -4   6   8      214.92      216.72      2.84 o
  -3   6   8      151.47      145.55      2.28 o
  -2   6   8      655.06      662.75      5.33 o
  -1   6   8      577.30      561.05      4.47 o
   0   6   8       68.83       64.55      1.39 o
   1   6   8      569.77      550.21      5.40 o
   2   6   8      658.32      658.93      7.61 o
   3   6   8      163.12      155.92      3.00 o
   4   6   8      209.72      206.58      4.19 o
   5   6   8       41.49       42.49      2.35 o
   6   6   8      111.10      103.76      2.68 o
   7   6   8      265.54      260.54      4.16 o
   8   6   8        2.08        1.66      0.93 o
  -7   7   8      167.22      177.74      3.84 o
  -6   7   8       45.87       52.36      1.94 o
  -5   7   8       11.21       10.52      0.96 o
  -4   7   8      394.69      401.63      4.43 o
  -3   7   8       36.28       34.31      1.29 o
  -2   7   8      522.20      521.92      5.23 o
  -1   7   8       21.24       15.89      0.93 o
   0   7   8       28.30       25.87      1.28 o
   1   7   8       20.49       17.65      1.17 o
   2   7   8      514.03      513.52      5.14 o
   3   7   8       34.42       33.62      1.66 o
   4   7   8      400.08      403.00      5.41 o
   5   7   8       10.77        8.86      1.11 o
   6   7   8       49.64       56.37      2.04 o
   7   7   8      167.13      171.53      3.59 o
  -6   8   8       40.00       35.92      1.90 o
  -5   8   8       43.51       44.10      1.84 o
  -4   8   8       16.37       16.71      1.29 o
  -3   8   8       67.45       66.29      1.77 o
  -2   8   8      117.37      110.83      2.41 o
  -1   8   8      232.68      221.62      3.35 o
   0   8   8        3.16        3.11      0.63 o
   1   8   8      235.06      225.42      4.00 o
   2   8   8      117.49      114.37      2.86 o
   3   8   8       65.10       62.50      2.67 o
   4   8   8       16.42       15.21      1.35 o
   5   8   8       43.17       46.64      2.27 o
   6   8   8       39.77       38.92      2.07 o
  -5   9   8       34.45       36.65      1.84 o
  -4   9   8      118.25      135.83      3.19 o
  -3   9   8       76.47       74.84      2.27 o
  -2   9   8      103.66      110.81      2.59 o
  -1   9   8      189.97      197.67      3.29 o
   0   9   8      174.40      165.72      2.93 o
   1   9   8      186.52      179.44      3.73 o
   2   9   8      107.13      110.23      3.01 o
   3   9   8       76.37       72.88      2.85 o
   4   9   8      110.92      121.66      3.96 o
   5   9   8       34.26       43.06      2.84 o
  -2  10   8       46.26       40.56      2.27 o
  -1  10   8      322.90      356.26      5.36 o
   0  10   8       20.19       12.73      1.31 o
   1  10   8      325.65      353.31      5.92 o
   2  10   8       46.23       42.74      2.20 o
   1   0   9       94.21       97.68      1.38 o
   2   0   9       14.60       15.40      0.63 o
   3   0   9       63.02       67.71      1.23 o
   4   0   9       29.10       31.43      1.19 o
   5   0   9       32.13       35.19      1.24 o
   6   0   9       11.53        7.94      0.79 o
   7   0   9        0.25       -0.53      0.53 o
   8   0   9       15.01       12.93      1.06 o
   9   0   9       76.20       81.37      3.33 o
  -9   1   9      117.72      112.31      2.79 o
  -8   1   9      141.82      138.01      2.56 o
  -7   1   9      295.16      273.54      3.41 o
  -6   1   9       50.24       45.21      1.39 o
  -5   1   9      262.51      254.74      2.92 o
  -4   1   9      109.35      111.65      1.90 o
  -3   1   9      431.64      409.15      3.35 o
  -2   1   9      242.39      249.30      2.32 o
  -1   1   9      847.27      777.37      5.15 o
   0   1   9       40.75       40.59      0.93 o
   1   1   9      880.39      814.85      5.18 o
   2   1   9      242.99      253.87      2.44 o
   3   1   9      440.13      417.57      3.49 o
   4   1   9      107.98      110.42      1.68 o
   5   1   9      250.54      247.12      2.86 o
   6   1   9       51.50       46.29      1.49 o
   7   1   9      303.57      275.80      3.58 o
   8   1   9      141.39      140.19      2.56 o
   9   1   9      116.58      114.75      2.66 o
  -9   2   9       64.84       67.01      2.79 o
  -8   2   9      346.26      358.16      4.40 o
  -7   2   9      225.08      215.59      2.95 o
  -6   2   9       38.51       33.42      1.28 o
  -5   2   9       53.68       58.54      1.46 o
  -4   2   9     1280.94     1279.85      8.86 o
  -3   2   9      137.04      137.54      1.84 o
  -2   2   9      950.90      928.92      5.73 o
  -1   2   9     1276.69     1306.42      7.42 o
   0   2   9      819.10      829.23      5.34 o
   1   2   9     1272.44     1289.40      7.92 o
   2   2   9      954.47      937.02      6.44 o
   3   2   9      136.77      131.54      1.91 o
   4   2   9     1248.37     1223.70      9.65 o
   5   2   9       52.86       55.72      1.58 o
   6   2   9       45.80       39.29      1.23 o
   7   2   9      220.98      203.18      3.40 o
   8   2   9      347.84      350.36      5.11 o
   9   2   9       64.86       69.65      2.50 o
  -9   3   9       18.14       13.34      1.31 o
  -8   3   9       60.43       65.20      2.21 o
  -7   3   9      143.63      150.96      2.84 o
  -6   3   9       50.50       46.65      1.81 o
  -5   3   9      158.91      162.45      2.34 o
  -4   3   9      261.00      246.25      2.70 o
  -3   3   9      179.23      180.03      2.05 o
  -2   3   9      561.91      570.18      4.18 o
  -1   3   9      339.81      358.51      3.15 o
   0   3   9      769.85      800.40      5.54 o
   1   3   9      331.23      346.01      3.25 o
   2   3   9      561.64      556.25      4.52 o
   3   3   9      174.14      170.93      2.38 o
   4   3   9      262.63      243.74      3.35 o
   5   3   9      163.04      169.60      2.96 o
   6   3   9       50.50       50.49      1.87 o
   7   3   9      143.03      142.41      4.13 o
   8   3   9       60.60       65.35      2.37 o
   9   3   9       18.08       13.13      1.35 o
  -8   4   9       35.82       33.59      1.76 o
  -7   4   9       76.86       74.13      2.26 o
  -6   4   9      505.66      485.99      5.85 o
  -5   4   9       70.30       68.15      1.63 o
  -4   4   9      830.28      850.07      5.84 o
  -3   4   9      326.62      344.66      3.14 o
  -2   4   9      518.90      520.90      4.13 o
  -1   4   9       36.55       37.20      0.97 o
   0   4   9       40.65       35.07      1.11 o
   1   4   9       36.90       37.46      1.19 o
   2   4   9      513.53      509.33      5.71 o
   3   4   9      330.92      341.28      4.22 o
   4   4   9      804.02      810.65      8.37 o
   5   4   9       71.29       71.43      2.20 o
   6   4   9      520.42      483.84      6.20 o
   7   4   9       77.89       68.35      2.34 o
   8   4   9       35.33       30.96      1.83 o
  -8   5   9       27.85       29.09      1.79 o
  -7   5   9      325.47      324.27      4.88 o
  -6   5   9       52.92       47.90      1.81 o
  -5   5   9      225.80      230.61      3.03 o
  -4   5   9       70.56       68.06      1.64 o
  -3   5   9      595.01      607.47      4.94 o
  -2   5   9      255.97      248.96      2.59 o
  -1   5   9      282.48      292.37      2.72 o
   0   5   9        1.32        0.77      0.42 o
   1   5   9      299.77      305.13      3.75 o
   2   5   9      254.27      247.75      3.86 o
   3   5   9      603.21      597.25      7.33 o
   4   5   9       67.65       62.86      2.07 o
   5   5   9      213.06      217.90      4.40 o
   6   5   9       51.04       43.55      2.06 o
   7   5   9      335.06      336.53      5.00 o
   8   5   9       27.89       30.00      1.84 o
  -7   6   9       59.18       58.50      2.19 o
  -6   6   9       20.99       29.18      1.47 o
  -5   6   9      252.53      247.43      3.16 o
  -4   6   9      267.64      277.33      3.37 o
  -3   6   9        8.91        9.02      0.82 o
  -2   6   9      113.60      111.77      2.14 o
  -1   6   9       76.58       74.41      1.55 o
   0   6   9      518.37      532.21      4.91 o
   1   6   9       77.76       70.81      2.00 o
   2   6   9      111.78      110.81      2.44 o
   3   6   9        9.44        8.89      1.16 o
   4   6   9      270.27      272.09      4.61 o
   5   6   9      253.85      241.85      4.67 o
   6   6   9       22.05       27.70      1.75 o
   7   6   9       58.35       59.51      2.34 o
  -6   7   9       26.89       26.35      1.60 o
  -5   7   9       40.68       47.60      1.70 o
  -4   7   9       27.00       25.45      1.30 o
  -3   7   9      112.68      108.60      2.36 o
  -2   7   9        8.83        6.58      0.81 o
  -1   7   9      336.26      349.29      4.75 o
   0   7   9        0.16        0.95      0.60 o
   1   7   9      328.08      339.89      4.83 o
   2   7   9        8.78        7.82      0.97 o
   3   7   9      108.93       99.21      2.71 o
   4   7   9       27.86       22.73      1.54 o
   5   7   9       44.01       52.01      2.20 o
   6   7   9       26.08       23.88      1.64 o
  -5   8   9       15.17       16.89      1.35 o
  -4   8   9      283.70      302.63      4.16 o
  -3   8   9       81.40       77.89      2.06 o
  -2   8   9      647.92      650.35      6.69 o
  -1   8   9       34.96       30.33      1.50 o
   0   8   9      277.00      280.10      3.90 o
   1   8   9       33.37       28.09      1.68 o
   2   8   9      669.09      653.91      8.42 o
   3   8   9       83.63       80.81      3.32 o
   4   8   9      285.07      296.51      4.82 o
   5   8   9       13.92       15.51      1.49 o
  -4   9   9       52.79       56.83      2.21 o
  -3   9   9       44.18       46.49      2.01 o
  -2   9   9       26.80       28.20      1.57 o
  -1   9   9      104.40       98.26      2.57 o
   0   9   9        1.77        1.35      0.74 o
   1   9   9      102.37       97.97      2.93 o
   2   9   9       25.39       28.43      2.02 o
   3   9   9       38.92       44.17      2.63 o
   4   9   9       53.38       54.12      3.19 o
   0   0  10      148.15      151.85      2.61 o
   1   0  10      187.87      169.97      1.97 o
   2   0  10      696.63      663.60      4.74 o
   3   0  10      126.52      127.21      1.79 o
   4   0  10     1086.17     1022.84      7.43 o
   5   0  10      832.87      759.03      6.18 o
   6   0  10       27.00       38.24      1.53 o
   7   0  10      161.45      144.39      2.60 o
   8   0  10      459.58      492.44      5.63 o
   9   0  10        0.13        0.67      0.85 o
  -9   1  10       50.15       55.24      2.12 o
  -8   1  10       96.83      105.87      2.28 o
  -7   1  10      100.70       94.30      2.06 o
  -6   1  10       96.90       91.02      2.17 o
  -5   1  10       18.34       21.02      0.96 o
  -4   1  10       56.10       59.33      1.40 o
  -3   1  10       36.75       38.41      1.04 o
  -2   1  10      172.13      162.42      1.89 o
  -1   1  10       10.60        8.86      0.57 o
   0   1  10      526.22      527.86      3.98 o
   1   1  10        9.63        9.38      0.58 o
   2   1  10      174.55      163.99      2.01 o
   3   1  10       37.99       41.10      1.10 o
   4   1  10       55.54       57.67      1.39 o
   5   1  10       20.84       26.42      1.18 o
   6   1  10       92.46       84.43      1.99 o
   7   1  10       97.35       89.86      2.27 o
   8   1  10       97.13      103.99      2.34 o
   9   1  10       48.49       50.29      2.19 o
  -9   2  10      119.97      122.37      4.50 o
  -8   2  10        1.44        1.55      0.76 o
  -7   2  10       17.20       18.02      1.24 o
  -6   2  10      124.58      119.60      2.35 o
  -5   2  10      241.52      229.08      3.19 o
  -4   2  10      254.39      239.57      3.13 o
  -3   2  10        2.39        1.36      0.46 o
  -2   2  10        2.47        4.49      0.45 o
  -1   2  10      257.54      251.83      2.42 o
   0   2  10      499.96      491.27      3.79 o
   1   2  10      255.35      249.10      2.53 o
   2   2  10        3.08        5.38      0.57 o
   3   2  10        2.46        1.32      0.46 o
   4   2  10      249.27      230.17      3.46 o
   5   2  10      240.35      229.61      3.61 o
   6   2  10      125.59      122.38      2.17 o
   7   2  10       16.73       16.49      1.25 o
   8   2  10        1.75        1.24      0.81 o
   9   2  10      119.22      116.44      3.19 o
  -8   3  10        9.72       10.13      1.26 o
  -7   3  10      158.25      161.33      3.11 o
  -6   3  10      125.24      123.92      3.35 o
  -5   3  10      127.62      124.00      2.33 o
  -4   3  10      403.01      386.77      4.03 o
  -3   3  10      394.37      397.03      4.18 o
  -2   3  10      469.06      467.23      3.93 o
  -1   3  10      524.18      522.58      4.07 o
   0   3  10      393.87      382.28      3.26 o
   1   3  10      525.34      517.17      4.39 o
   2   3  10      448.59      440.20      4.20 o
   3   3  10      402.82      405.94      4.56 o
   4   3  10      420.26      411.15      4.49 o
   5   3  10      128.02      125.54      3.89 o
   6   3  10      118.87      117.66      3.04 o
   7   3  10      160.19      164.49      3.38 o
   8   3  10       10.21        9.28      1.20 o
  -8   4  10       15.74       10.88      1.32 o
  -7   4  10      147.01      155.81      3.40 o
  -6   4  10       25.70       22.75      1.39 o
  -5   4  10        8.73        7.26      0.82 o
  -4   4  10      521.11      538.52      4.71 o
  -3   4  10      121.81      133.82      2.08 o
  -2   4  10      708.89      702.89      5.34 o
  -1   4  10      175.58      182.05      2.31 o
   0   4  10      209.45      214.62      2.60 o
   1   4  10      175.02      180.52      2.47 o
   2   4  10      733.52      723.87      6.33 o
   3   4  10      129.13      136.08      2.85 o
   4   4  10      511.09      506.14      5.87 o
   5   4  10        8.07        6.10      0.94 o
   6   4  10       29.00       25.44      1.67 o
   7   4  10      146.10      157.89      4.30 o
   8   4  10       17.57       16.42      1.47 o
  -7   5  10       72.52       74.85      2.51 o
  -6   5  10       15.24       18.50      1.96 o
  -5   5  10      119.75      113.68      2.90 o
  -4   5  10      393.53      410.56      4.39 o
  -3   5  10      166.94      165.66      2.63 o
  -2   5  10       27.65       31.86      1.07 o
  -1   5  10      192.96      184.92      2.26 o
   0   5  10       85.25       85.60      1.85 o
   1   5  10      192.25      184.13      2.88 o
   2   5  10       27.06       28.96      1.51 o
   3   5  10      166.80      169.20      3.49 o
   4   5  10      393.55      408.09      5.86 o
   5   5  10      121.67      117.92      3.14 o
   6   5  10       14.80       15.66      1.46 o
   7   5  10       71.11       73.12      2.67 o
  -7   6  10      151.18      156.15      3.49 o
  -6   6  10      291.96      288.34      4.54 o
  -5   6  10      226.57      219.22      4.28 o
  -4   6  10      415.17      404.62      4.76 o
  -3   6  10      285.29      320.09      3.91 o
  -2   6  10      483.11      484.24      4.44 o
  -1   6  10       34.04       37.27      1.31 o
   0   6  10     1227.03     1185.18      9.27 o
   1   6  10       37.30       39.29      1.66 o
   2   6  10      494.05      482.06      5.91 o
   3   6  10      293.21      319.99      5.06 o
   4   6  10      399.70      387.24      7.08 o
   5   6  10      227.09      224.04      4.40 o
   6   6  10      297.84      292.17      5.22 o
   7   6  10      144.64      147.34      3.48 o
  -6   7  10      358.88      376.12      6.11 o
  -5   7  10       45.19       47.30      1.82 o
  -4   7  10      172.90      172.58      3.05 o
  -3   7  10       29.80       29.09      1.50 o
  -2   7  10      237.55      245.08      3.40 o
  -1   7  10       24.22       28.37      1.46 o
   0   7  10     1199.62     1211.29     11.20 o
   1   7  10       27.12       29.47      1.68 o
   2   7  10      228.90      230.27      4.28 o
   3   7  10       26.28       26.08      1.76 o
   4   7  10      175.39      177.13      3.95 o
   5   7  10       42.24       45.97      2.34 o
   6   7  10      359.77      373.10      5.82 o
  -4   8  10       56.91       61.57      2.05 o
  -3   8  10       37.74       32.05      1.74 o
  -2   8  10       85.43       84.75      2.43 o
  -1   8  10      109.97      114.30      2.67 o
   0   8  10       26.16       21.48      1.32 o
   1   8  10      109.95      115.41      3.25 o
   2   8  10       85.80       86.27      2.82 o
   3   8  10       38.58       34.90      2.21 o
   4   8  10       55.65       62.06      2.63 o
  -2   9  10      171.66      192.87      3.90 o
  -1   9  10       81.56       81.34      2.46 o
   0   9  10       76.67       85.93      2.57 o
   1   9  10       82.39       86.62      3.95 o
   2   9  10      179.44      202.89      4.60 o
   1   0  11      110.19      104.52      1.61 o
   2   0  11      249.40      257.98      2.69 o
   3   0  11        0.92        0.47      0.40 o
   4   0  11        0.01       -0.27      0.44 o
   5   0  11       66.54       65.21      1.66 o
   6   0  11       12.75       10.60      0.90 o
   7   0  11       99.41       99.36      2.22 o
   8   0  11       48.70       48.59      1.85 o
  -8   1  11      212.76      221.92      3.17 o
  -7   1  11      177.15      179.76      3.42 o
  -6   1  11      223.44      231.66      3.10 o
  -5   1  11      264.20      262.78      3.19 o
  -4   1  11      364.55      363.25      3.77 o
  -3   1  11       96.62       84.31      1.56 o
  -2   1  11      873.16      838.34      5.77 o
  -1   1  11       62.79       64.28      1.41 o
   0   1  11      585.81      577.11      4.68 o
   1   1  11       65.54       67.64      1.39 o
   2   1  11      865.86      831.28      5.92 o
   3   1  11       99.27       89.57      1.62 o
   4   1  11      364.80      365.05      3.79 o
   5   1  11      263.75      247.13      3.32 o
   6   1  11      220.01      225.92      3.19 o
   7   1  11      174.24      173.47      3.02 o
   8   1  11      213.10      214.70      3.81 o
  -8   2  11       17.00       14.47      1.20 o
  -7   2  11       70.31       68.87      2.06 o
  -6   2  11       55.94       52.22      1.74 o
  -5   2  11      136.87      123.66      2.42 o
  -4   2  11        5.05        4.00      0.69 o
  -3   2  11      264.80      257.55      3.15 o
  -2   2  11      376.46      358.16      3.51 o
  -1   2  11      266.05      260.74      2.58 o
   0   2  11      287.45      303.28      2.97 o
   1   2  11      257.29      252.74      2.71 o
   2   2  11      371.17      354.34      3.30 o
   3   2  11      280.34      267.84      3.20 o
   4   2  11        4.81        4.55      0.75 o
   5   2  11      146.78      131.62      2.25 o
   6   2  11       57.47       54.08      1.63 o
   7   2  11       67.10       67.94      2.25 o
   8   2  11       17.40       14.97      1.36 o
  -8   3  11       31.85       27.14      1.85 o
  -7   3  11       45.35       40.80      1.93 o
  -6   3  11       70.37       68.61      2.42 o
  -5   3  11       11.40       11.84      0.98 o
  -4   3  11      184.73      197.59      2.96 o
  -3   3  11      317.30      297.12      3.35 o
  -2   3  11      164.60      153.31      2.14 o
  -1   3  11      440.70      452.75      3.85 o
   0   3  11        3.15        4.44      0.55 o
   1   3  11      442.43      455.79      4.17 o
   2   3  11      159.60      148.14      2.22 o
   3   3  11      316.69      295.55      3.76 o
   4   3  11      181.23      188.06      3.49 o
   5   3  11       11.11       12.14      1.10 o
   6   3  11       70.03       65.69      2.26 o
   7   3  11       45.25       41.62      1.71 o
   8   3  11       33.37       28.42      1.86 o
  -7   4  11       68.60       68.48      2.53 o
  -6   4  11        0.31        0.55      0.72 o
  -5   4  11      296.13      298.80      4.05 o
  -4   4  11      252.63      245.97      3.22 o
  -3   4  11      141.08      147.53      2.21 o
  -2   4  11       42.25       38.81      1.26 o
  -1   4  11      300.22      292.88      3.06 o
   0   4  11        0.79        0.50      0.44 o
   1   4  11      283.23      277.73      3.47 o
   2   4  11       43.64       38.61      1.47 o
   3   4  11      136.68      132.36      2.77 o
   4   4  11      254.82      240.40      3.69 o
   5   4  11      302.84      308.00      4.53 o
   6   4  11        0.31       -0.08      0.86 o
   7   4  11       63.79       56.64      2.47 o
  -7   5  11       13.96       16.82      1.54 o
  -6   5  11      179.85      190.57      3.78 o
  -5   5  11       57.30       56.00      2.39 o
  -4   5  11      371.98      367.30      4.70 o
  -3   5  11      100.82      105.48      2.27 o
  -2   5  11      424.32      436.74      4.36 o
  -1   5  11      247.72      252.15      3.24 o
   0   5  11      921.90      921.19      7.47 o
   1   5  11      251.71      253.47      3.66 o
   2   5  11      413.77      414.22      5.22 o
   3   5  11       98.17       99.23      2.71 o
   4   5  11      390.49      394.96      5.54 o
   5   5  11       57.93       56.32      2.30 o
   6   5  11      172.88      176.44      4.06 o
   7   5  11       14.16       16.71      1.72 o
  -6   6  11       25.53       23.11      1.64 o
  -5   6  11       22.75       23.84      1.67 o
  -4   6  11        3.97        1.98      0.76 o
  -3   6  11      166.20      168.44      3.00 o
  -2   6  11       88.74       91.69      2.01 o
  -1   6  11      414.70      414.56      4.43 o
   0   6  11       10.43        9.19      1.00 o
   1   6  11      401.93      393.38      5.36 o
   2   6  11       87.91       92.44      2.61 o
   3   6  11      162.12      154.14      3.57 o
   4   6  11        3.79        1.63      0.86 o
   5   6  11       24.93       24.50      1.75 o
   6   6  11       25.54       24.83      1.91 o
  -5   7  11       29.89       30.33      1.81 o
  -4   7  11        1.31       -0.38      0.75 o
  -3   7  11      198.17      220.28      3.97 o
  -2   7  11      326.23      312.37      4.27 o
  -1   7  11       40.41       42.58      1.73 o
   0   7  11       99.02      107.89      2.32 o
   1   7  11       41.73       44.51      2.15 o
   2   7  11      320.32      313.79      5.21 o
   3   7  11      196.05      210.37      4.63 o
   4   7  11        1.68        0.82      0.86 o
   5   7  11       29.96       32.30      2.00 o
  -3   8  11      481.44      507.78      6.92 o
  -2   8  11       38.86       36.86      1.99 o
  -1   8  11       68.65       65.02      2.35 o
   0   8  11      185.69      201.21      3.53 o
   1   8  11       63.85       61.18      2.51 o
   2   8  11       36.83       34.66      2.90 o
   3   8  11      476.03      500.30      7.69 o
   0   0  12      544.26      527.21      6.03 o
   1   0  12      438.68      446.78      3.99 o
   2   0  12      824.30      833.98      5.94 o
   3   0  12       91.81       88.31      1.79 o
   4   0  12      125.84      136.95      2.29 o
   5   0  12      608.04      563.32      5.31 o
   6   0  12      327.25      308.01      3.84 o
   7   0  12       46.08       54.92      1.88 o
  -7   1  12       31.15       36.33      1.42 o
  -6   1  12       57.26       51.71      1.59 o
  -5   1  12      111.76      111.34      2.40 o
  -4   1  12      229.19      215.57      2.88 o
  -3   1  12      117.49      104.96      1.84 o
  -2   1  12      173.44      170.82      2.24 o
  -1   1  12      896.62      876.73      6.13 o
   0   1  12     1198.09     1176.60      7.80 o
   1   1  12      914.36      888.08      6.33 o
   2   1  12      174.22      172.83      2.61 o
   3   1  12      125.57      110.94      1.89 o
   4   1  12      227.29      214.17      3.43 o
   5   1  12      110.50      111.17      2.34 o
   6   1  12       58.62       52.24      1.66 o
   7   1  12       32.94       37.28      1.66 o
  -7   2  12       42.61       37.79      1.68 o
  -6   2  12       22.68       26.02      1.40 o
  -5   2  12       85.66       86.26      2.20 o
  -4   2  12       47.88       49.35      1.67 o
  -3   2  12       31.11       28.52      1.18 o
  -2   2  12      644.16      635.85      4.90 o
  -1   2  12      565.60      535.72      4.22 o
   0   2  12      984.20      982.35      6.83 o
   1   2  12      564.27      532.71      4.48 o
   2   2  12      654.54      641.22      5.08 o
   3   2  12       30.43       30.18      1.10 o
   4   2  12       49.55       52.84      1.57 o
   5   2  12       87.39       90.33      2.07 o
   6   2  12       21.02       23.06      1.20 o
   7   2  12       41.66       40.15      1.83 o
  -7   3  12       39.86       39.81      1.98 o
  -6   3  12       53.38       53.37      1.94 o
  -5   3  12      137.29      136.65      2.92 o
  -4   3  12       36.98       35.66      1.50 o
  -3   3  12      296.82      307.22      3.52 o
  -2   3  12      106.80      104.86      1.96 o
  -1   3  12      225.44      226.07      2.83 o
   0   3  12        7.76        5.84      0.63 o
   1   3  12      236.87      236.11      2.70 o
   2   3  12      103.09      101.01      2.03 o
   3   3  12      275.84      282.76      3.83 o
   4   3  12       38.86       38.17      1.69 o
   5   3  12      140.72      140.57      3.08 o
   6   3  12       51.84       51.98      2.07 o
   7   3  12       44.77       42.18      1.78 o
  -6   4  12      346.69      354.73      5.12 o
  -5   4  12       25.05       19.83      1.37 o
  -4   4  12      100.43      105.28      2.54 o
  -3   4  12      194.33      188.38      2.74 o
  -2   4  12      448.68      448.53      4.10 o
  -1   4  12       19.91       19.84      1.05 o
   0   4  12       42.23       45.61      1.34 o
   1   4  12       21.63       21.34      1.17 o
   2   4  12      458.01      450.58      5.28 o
   3   4  12      195.93      187.56      3.89 o
   4   4  12       99.07      104.93      2.74 o
   5   4  12       24.84       22.72      1.54 o
   6   4  12      342.57      339.41      5.48 o
  -6   5  12       50.47       48.54      2.23 o
  -5   5  12       82.19       93.16      3.11 o
  -4   5  12        6.31        5.60      0.91 o
  -3   5  12        7.74        7.89      0.89 o
  -2   5  12       39.18       37.01      1.36 o
  -1   5  12       93.45       86.87      1.86 o
   0   5  12       88.30       92.43      1.96 o
   1   5  12       94.37       89.55      2.33 o
   2   5  12       39.38       37.37      1.87 o
   3   5  12        7.30        5.30      1.01 o
   4   5  12        6.58        4.37      0.93 o
   5   5  12       80.87       87.53      2.87 o
   6   5  12       50.75       51.51      2.42 o
  -5   6  12       30.98       33.81      1.92 o
  -4   6  12      458.05      459.97      6.13 o
  -3   6  12        6.21        6.73      1.06 o
  -2   6  12       16.04       16.31      1.16 o
  -1   6  12       29.01       27.26      1.38 o
   0   6  12       80.67      101.39      2.51 o
   1   6  12       29.84       27.03      1.71 o
   2   6  12       19.32       21.70      1.58 o
   3   6  12        6.66        6.53      1.10 o
   4   6  12      457.59      467.81      6.14 o
   5   6  12       30.92       33.16      2.02 o
  -3   7  12      328.99      351.56      5.29 o
  -2   7  12      128.64      137.63      3.05 o
  -1   7  12      323.17      327.46      4.66 o
   0   7  12      231.79      252.93      3.90 o
   1   7  12      325.40      319.49      5.15 o
   2   7  12      128.47      125.91      3.73 o
   3   7  12      327.43      340.47      6.19 o
   0   8  12       43.21       47.02      1.97 o
   1   0  13        0.31        0.31      0.47 o
   2   0  13      103.31       99.71      1.81 o
   3   0  13       45.46       47.31      1.47 o
   4   0  13      245.15      238.48      3.20 o
   5   0  13        2.55        1.75      0.67 o
   6   0  13       42.72       49.20      1.87 o
   7   0  13        1.28        1.06      0.75 o
  -7   1  13      142.05      152.63      3.06 o
  -6   1  13       10.21       11.09      1.08 o
  -5   1  13      183.72      191.15      3.14 o
  -4   1  13      165.68      159.39      2.75 o
  -3   1  13      253.56      240.90      3.05 o
  -2   1  13      182.20      179.34      2.40 o
  -1   1  13      340.91      346.35      3.45 o
   0   1  13      111.91      113.59      1.93 o
   1   1  13      356.41      355.18      3.91 o
   2   1  13      191.50      189.69      2.46 o
   3   1  13      258.69      240.58      3.06 o
   4   1  13      161.63      156.40      2.56 o
   5   1  13      182.16      192.15      3.15 o
   6   1  13       11.43       12.51      1.02 o
   7   1  13      142.63      151.97      3.19 o
  -6   2  13      222.86      243.73      3.73 o
  -5   2  13       84.79       93.71      2.38 o
  -4   2  13       18.04       17.71      1.30 o
  -3   2  13      404.88      398.86      4.56 o
  -2   2  13      843.26      835.47      6.07 o
  -1   2  13      148.20      146.02      2.19 o
   0   2  13       90.43       89.95      1.72 o
   1   2  13      140.12      137.85      2.14 o
   2   2  13      820.85      821.17      6.26 o
   3   2  13      402.84      399.62      4.22 o
   4   2  13       15.02       15.76      1.07 o
   5   2  13       87.30       93.12      2.45 o
   6   2  13      221.91      242.32      3.43 o
  -6   3  13       93.76       92.57      2.66 o
  -5   3  13       72.12       65.76      2.06 o
  -4   3  13       31.51       39.88      1.63 o
  -3   3  13      130.95      117.00      2.30 o
  -2   3  13       11.96       13.19      0.93 o
  -1   3  13       13.84       15.01      0.92 o
   0   3  13       48.56       47.28      1.46 o
   1   3  13       14.09       12.89      0.81 o
   2   3  13       12.12       12.40      0.88 o
   3   3  13      134.78      123.09      2.60 o
   4   3  13       32.30       39.97      1.79 o
   5   3  13       73.17       63.03      2.34 o
   6   3  13       92.74       94.17      2.57 o
  -5   4  13       21.93       22.66      1.53 o
  -4   4  13      147.73      146.31      3.04 o
  -3   4  13       69.46       60.62      1.74 o
  -2   4  13       24.65       28.91      1.28 o
  -1   4  13      174.20      165.47      2.54 o
   0   4  13        3.94        1.52      0.59 o
   1   4  13      170.30      159.66      2.73 o
   2   4  13       25.95       28.30      1.46 o
   3   4  13       69.61       60.94      2.16 o
   4   4  13      148.65      152.00      3.30 o
   5   4  13       19.84       23.95      1.73 o
  -5   5  13      140.19      150.88      3.33 o
  -4   5  13      119.82      114.57      2.96 o
  -3   5  13       62.90       68.67      2.11 o
  -2   5  13      208.22      221.26      3.47 o
  -1   5  13      244.90      250.94      3.38 o
   0   5  13       31.80       30.03      1.35 o
   1   5  13      254.63      270.71      4.08 o
   2   5  13      217.12      234.55      4.66 o
   3   5  13       56.65       53.82      2.68 o
   4   5  13      116.18      108.14      3.91 o
   5   5  13      136.20      146.17      3.64 o
  -3   6  13        1.03        0.60      0.81 o
  -2   6  13      201.03      206.35      3.58 o
  -1   6  13      166.87      160.43      2.96 o
   0   6  13      327.52      348.24      4.57 o
   1   6  13      167.92      165.69      3.68 o
   2   6  13      200.07      200.24      4.04 o
   3   6  13        1.35        1.42      0.93 o
  -1   7  13      177.73      191.36      3.63 o
   0   7  13       97.94      110.32      2.75 o
   1   7  13      177.25      195.58      4.24 o
   0   0  14      268.33      265.52      4.62 o
   1   0  14      717.39      750.50      6.19 o
   2   0  14      249.18      250.48      3.01 o
   3   0  14      559.24      575.64      5.33 o
   4   0  14       47.50       42.15      1.55 o
   5   0  14      125.56      126.97      2.62 o
   6   0  14        0.79       -0.41      0.70 o
  -5   1  14       37.14       35.13      1.36 o
  -4   1  14       46.79       47.92      1.56 o
  -3   1  14      328.83      320.96      3.71 o
  -2   1  14       67.96       71.13      1.70 o
  -1   1  14       12.03        9.18      0.80 o
   0   1  14       35.94       35.94      1.33 o
   1   1  14       11.71       10.65      0.84 o
   2   1  14       74.37       74.57      1.75 o
   3   1  14      326.97      320.89      3.86 o
   4   1  14       45.09       39.55      1.59 o
   5   1  14       36.81       39.18      1.69 o
  -5   2  14       92.68       89.94      2.44 o
  -4   2  14       27.47       24.39      1.43 o
  -3   2  14       15.35       10.79      1.14 o
  -2   2  14       42.55       44.63      1.43 o
  -1   2  14        8.76       12.56      0.88 o
   0   2  14        9.99        9.40      0.79 o
   1   2  14        8.24        9.05      0.80 o
   2   2  14       42.01       42.70      1.49 o
   3   2  14       16.43       16.74      1.11 o
   4   2  14       28.19       25.64      1.37 o
   5   2  14       90.49       83.13      2.34 o
  -5   3  14       81.71       80.17      2.53 o
  -4   3  14      206.33      212.58      3.45 o
  -3   3  14       51.98       52.03      1.79 o
  -2   3  14      161.59      172.45      2.95 o
  -1   3  14      372.59      380.21      4.13 o
   0   3  14      665.78      674.77      5.68 o
   1   3  14      368.48      373.10      4.07 o
   2   3  14      160.11      173.85      2.72 o
   3   3  14       50.98       54.15      1.76 o
   4   3  14      209.66      217.18      4.04 o
   5   3  14       81.87       83.23      2.30 o
  -4   4  14       15.66       16.21      1.37 o
  -3   4  14      116.90      125.82      2.64 o
  -2   4  14       13.85       17.94      1.17 o
  -1   4  14       73.25       72.94      2.01 o
   0   4  14       54.07       55.78      1.73 o
   1   4  14       75.62       73.95      1.99 o
   2   4  14       14.28       16.13      1.09 o
   3   4  14      114.42      120.20      2.94 o
   4   4  14       15.46       13.77      1.38 o
  -3   5  14       23.17       24.41      1.55 o
  -2   5  14       49.97       55.35      2.08 o
  -1   5  14       61.20       62.66      2.10 o
   0   5  14        0.78        0.49      0.68 o
   1   5  14       61.30       65.05      1.95 o
   2   5  14       49.46       52.99      2.35 o
   3   5  14       23.36       21.75      1.66 o
  -1   6  14      676.33      723.10      7.18 o
   0   6  14        0.24        0.36      0.76 o
   1   6  14      676.89      697.96      8.42 o
   1   0  15       89.11       89.96      1.99 o
   2   0  15      642.38      627.73      5.74 o
   3   0  15        0.92        1.26      0.65 o
   4   0  15       19.08       13.74      1.09 o
  -4   1  15      292.76      297.51      4.29 o
  -3   1  15      497.02      515.23      5.10 o
  -2   1  15        3.95        3.65      0.72 o
  -1   1  15       23.67       23.25      1.16 o
   0   1  15      105.58      106.30      2.24 o
   1   1  15       25.32       26.68      1.27 o
   2   1  15        4.64        4.37      0.72 o
   3   1  15      502.46      524.60      5.55 o
   4   1  15      295.17      300.05      4.08 o
  -4   2  15      160.81      156.78      3.41 o
  -3   2  15       11.31       12.17      1.12 o
  -2   2  15       79.29       79.01      1.85 o
  -1   2  15       91.92       91.25      1.96 o
   0   2  15      167.53      169.83      2.59 o
   1   2  15       90.11       90.22      1.97 o
   2   2  15       86.44       87.94      2.05 o
   3   2  15        9.95       12.66      1.06 o
   4   2  15      164.05      162.53      3.05 o
  -3   3  15       29.09       32.14      1.64 o
  -2   3  15        6.01        4.21      0.86 o
  -1   3  15      118.54      116.63      2.45 o
   0   3  15      314.98      319.55      4.00 o
   1   3  15      117.47      111.39      2.30 o
   2   3  15        6.30        4.10      0.81 o
   3   3  15       28.66       34.09      1.65 o
  -2   4  15      186.56      201.82      3.51 o
  -1   4  15       33.71       35.76      2.12 o
   0   4  15        9.68        7.13      0.93 o
   1   4  15       32.88       32.98      1.59 o
   2   4  15      185.81      194.12      3.58 o
   0   0  16      310.95      322.88      5.57 o
   1   0  16      188.40      200.65      3.08 o
   2   0  16       51.64       54.65      1.83 o
  -2   1  16       74.99       70.04      2.00 o
  -1   1  16       61.81       65.81      1.82 o
   0   1  16        2.89        3.42      0.74 o
   1   1  16       60.61       65.32      1.88 o
   2   1  16       73.23       70.25      2.10 o
  -1   2  16      161.68      160.38      2.71 o
   0   2  16       25.09       23.45      1.72 o
   1   2  16      165.08      167.69      3.15 o
 
